# Supplementary material for: Microevolution of Virulence-Related Genes in Helicobacter pylori Familial Infection
Source: PLoS One. 2015 May 15;10(5):e0127197. doi: 10.1371/journal.pone.0127197 (PMC4433339; doi:10.1371/journal.pone.0127197)
Supplement: S1 Table — (XLSX) [file pone.0127197.s001.xlsx]

## Sheet: S1 Table
S1 Table. Sequence type.
				Allele type number
Family	Straina	Relationship	Age	atpA	efp	mutY	ppa	trpC	ureI	yphC	ST
K-1	K16	Father	39	2305	2129	2342	2153	2418	2390	2307	2747
	K17	Mother	38	2309	2170	2347	1125	2419	2391	2345	2748
	K15	Child	10	2309	2170	2347	1125	2419	2391	2345	2748
K-2	K34	Father	51	2313	2199	2359	942	458	1968	2401	2749
	K35	Mother	46	2324	2202	2360	2235	2433	2406	2404	2750
	K36	Child	17	2324	2202	2360	2235	2433	2406	2404	2750
	K37	Child	14	2324	2202	2360	2235	2433	2406	2404	2750
K-3	K26	Father	43	1760	2185	2354	936b	457	2393b	457	2753
	K27	Mother	28	1760	2185	2354	2232b	457	2393b	457	2754
	K28	Child	6	1760	2185	2354	2232b	457	2400b	457	2755
K-4	K29	Father	48	2319	2186c	2355c	945	954	36	957	2756
	K30	Mother	44	2319	2191c	2355c	945	954	36	957	2757
	K32	Child	14	2319	2191c	2358c	945	954	36	957	2758
	K33	Child	13	2319	2191c	2355c	945	954	36	957	2757
K-5	K21	Father	46	2313	2182	459	2155	2420	1968	2393	2760
	K22	Mother	47	2315	2184	2351	445	2426	1968	2394	2761
	K23	Child	17	951	909	950	2230	2427	2392	2400	2762
	K24	Child	15	951	909	950	2230	2427	2392	2400	2762
	K25	Child	5	951	909	950	2230	2427	2392	2400	2762
a Strains with same sequence type within a family are in bold style.
b One SNP differences between ppa 936 and ppa 2232, and between ureI 2393 and ureI 2400.
c One SNP difference between efp 2186 and efp 2191, and between mutY 2355 and mutY 2358.
