# Supplementary material for: Microevolution of Virulence-Related Genes in Helicobacter pylori Familial Infection
Source: PLoS One. 2015 May 15;10(5):e0127197. doi: 10.1371/journal.pone.0127197 (PMC4433339; doi:10.1371/journal.pone.0127197)
Supplement: S2 Table — (XLSX) [file pone.0127197.s002.xlsx]

## Sheet: S2 Table
S2 Table. Mapping and nucleotide variation detection.
			F16			F30			F32			F57
Family	Straina	Relationship	Mapped nt (> x5)	Mapped %	Variation #	Mapped nt (> x5)	Mapped %	Variation #	Mapped nt (> x5)	Mapped %	Variation #	Mapped nt (> x5)	Mapped %	Varitaion #
K-1	K16	Father	1434600	91.0626	34874	1456954	92.7663	35242	1438985	91.1428	37663	1453119	90.3116	34871
	K17	Mother	1438100	91.2848	34298	1456823	92.758	34456	1419433	89.9044	36456	1502007	93.35	16878
	K15	Child	1440214	91.419	34500	1457425	92.7963	34540	1420947	90.0003	36557	1501183	93.2988	16945
K-2	K34	Father	1446058	91.79	34462	1459303	92.9159	35271	1423578	90.167	37557	1459622	90.7158	34145
	K35	Mother	1417149	89.9549	37150	1419326	90.3705	37269	1402561	88.8358	38141	1421161	88.3254	37216
	K36	Child	1417203	89.9584	37163	1419365	90.3729	37305	1403145	88.8728	38165	1421183	88.3268	37222
	K37	Child	1416580	89.9188	37064	1419197	90.3623	37288	1402236	88.8152	38175	1420393	88.2777	37154
K-3	K26	Father	1437027	91.2167	34588	1459932	92.9559	35041	1427945	90.4436	37697	1450437	90.1449	35059
	K27	Mother	1436898	91.2085	34591	1460893	93.0171	34981	1428979	90.5091	37715	1450468	90.1468	34988
	K28	Child	1436147	91.1608	34570	1458283	92.8509	34968	1427191	90.3958	37564	1448962	90.0532	34896
K-4	K29	Father	1376973	87.4047	37141	1379964	87.8642	37440	1380722	87.4526	38387	1376524	85.5512	37212
	K30	Mother	1376563	87.3787	37167	1378891	87.7959	37389	1380219	87.4207	38403	1375731	85.5019	37212
	K32	Child	1374535	87.25	37047	1377440	87.7035	37387	1378140	87.289	38331	1374154	85.4039	37122
	K33	Child	1375971	87.3411	37161	1378456	87.7682	37422	1379480	87.3739	38399	1374985	85.4556	37099
K-5	K21	Father	1445454	91.7516	34404	1462911	93.1456	35064	1421889	90.06	37223	1455150	90.4378	33304
	K22	Mother	1436770	91.2004	34080	1452079	92.4559	34581	1417027	89.7521	36970	1447768	89.979	34591
	K23	Child	1446055	91.7898	33963	1455829	92.6947	33890	1446988	91.6497	36925	1496518	93.0089	33561
	K24	Child	1448457	91.9422	34003	1457747	92.8168	33882	1448954	91.7743	37017	1498862	93.1545	33675
	K25	Child	1447097	91.8559	33984	1457010	92.7699	33823	1448109	91.7207	36931	1498159	93.1108	33615
a Strains with same sequence type within a family are in bold style.
