# Supplementary material for: Microevolution of Virulence-Related Genes in Helicobacter pylori Familial Infection
Source: PLoS One. 2015 May 15;10(5):e0127197. doi: 10.1371/journal.pone.0127197 (PMC4433339; doi:10.1371/journal.pone.0127197)
Supplement: S3 Table — (XLSX) [file pone.0127197.s003.xlsx]

## Sheet: S3 Table
S3 Table. Distance matrix
Strainsa	K15	K16	K34	K35	K36	K26	K27	K29	K30	K32	K21	K22	K23	K24
K16	31731
K17	1213	31716
K35			34584
K36			34581	265
K37			34605	253	154
K27						378
K28						394	190
K30								186
K32								192	230
K33								208	188	246
K22											29477
K23											29859	30032
K24											29849	30028	72
K25											29867	30052	96	68
a Strains with same sequence type within a family are in bold style.
