# Supplementary material for: Microevolution of Virulence-Related Genes in Helicobacter pylori Familial Infection
Source: PLoS One. 2015 May 15;10(5):e0127197. doi: 10.1371/journal.pone.0127197 (PMC4433339; doi:10.1371/journal.pone.0127197)
Supplement: S4 Table — (XLSX) [file pone.0127197.s004.xlsx]

## Sheet: S4 Table
S4 Table. Mutation rates reported
Mutation rate	Analysis	Regions	Analyzed genes	Reference
0.7 x 10-6-5.2 x 10-6a	Within-family	Japan	Whole genome	This work
5.0 x 10-6-6.5 x 10-5b	Within-host	Colombia	Whole genome	[20]
0.9 x 10-6-1.9 x 10-6b	Within-host	USA, Colombia, Netherlands	78 genes	[21]
3.5 x 10-6-5.4 x 10-6b	Within-family	Colombia, Korea, UK, USA	78 genes	[21]
a Simply calculated the number of nonsynonymous changes divided by the number of years of duration (assuming infection at birth).
b 95% confidence interval.
