# Supplementary material for: Microevolution of Virulence-Related Genes in Helicobacter pylori Familial Infection
Source: PLoS One. 2015 May 15;10(5):e0127197. doi: 10.1371/journal.pone.0127197 (PMC4433339; doi:10.1371/journal.pone.0127197)
Supplement: S5 Table — (XLSX) [file pone.0127197.s005.xlsx]

## Sheet: S5 Table
S5 Table. COG of genes in F30 whole genome
COG	gene #	Function
C	75	Energy production and conversion
D	20	Cell cycle control and mitosis
E	97	Amino Acid metabolis and transport
F	39	Nucleotide metabolism and transport
G	43	Carbohydrate metabolism and transport
H	77	Coenzyme metabolis
I	42	Lipid metabolism
J	122	Tranlsation
K	33	Transcription
L	88	Replication and repair
M	98	Cell wall/membrane/envelop biogenesis
N	52	Cell motility
O	63	Post-translational modification
P	62	Inorganic ion transport and metabolism
Q	15	Secondary Structure
R	131	General Functional Prediction only
S	72	Function Unknown
T	25	Signal Transduction
U	51	Intracellular trafficing and secretion
Z	1	Cytoskeleton
OMP	46	Outer membrane protein
N/A	355
Total	1607
