# Supplementary material for: Microevolution of Virulence-Related Genes in Helicobacter pylori Familial Infection
Source: PLoS One. 2015 May 15;10(5):e0127197. doi: 10.1371/journal.pone.0127197 (PMC4433339; doi:10.1371/journal.pone.0127197)
Supplement: S6 Table — (XLSX) [file pone.0127197.s006.xlsx]

## Sheet: S6 Table
S6 Table. Strain specific nonsynonymous nucleotide substitutions.
Family	Strain	Position	Ref	Var				COG
K-1	K15 and K17	21429	G	A	HPF30_0020		Lipid A phosphoethanolamine transferase	R
		28518	C	T	HPF30_0024	lon	ATP-dependent protease La	O
		53570	C	A	HPF30_0048		Type IIG restriction-modification enzyme
		57355	T	C	HPF30_0051		Uncharacterized protein
		62523	G	A	HPF30_0057		Uncharacterized protein	P
		73876	T	C	HPF30_0071	czcA	Cation efflux system protein	P
		73982	C	T	HPF30_0071	czcA	Cation efflux system protein	P
		74516	T	C	HPF30_0071	czcA	Cation efflux system protein	P
		77973	C	T	HPF30_0073	hefG	Outer membrane protein HefG	OMP
		78316	A	G	HPF30_0073	hefG	Outer membrane protein HefG	OMP
		81187	C	T	HPF30_0077	rnhB	Ribonuclease HII	L
		81211	A	T	HPF30_0077	rnhB	Ribonuclease HII	L
		81213	C	G	HPF30_0077	rnhB	Ribonuclease HII	L
		81216	C	A	HPF30_0077	rnhB	Ribonuclease HII	L
		81218	A	T	HPF30_0077	rnhB	Ribonuclease HII	L
		81250	A	G	HPF30_0077	rnhB	Ribonuclease HII	L
		81744	C	T	HPF30_0078		Uncharacterized protein
		81752	G	A	HPF30_0078		Uncharacterized protein
		86009	A	T	HPF30_0084	rplB	50S ribosomal protein L2	J
		88062	T	A	HPF30_0089	rpmC	50S ribosomal protein L29	J
		102233	G	A	HPF30_0114		Uncharacterized protein	M
		113563	C	T	HPF30_0123	pflA	Paralysed flagella protein
		114852	C	T	HPF30_0124	nuoN	NDH-1 subunit N	C
		128814	T	C	HPF30_0139		Conserved hypothetical mitochondrial protein-like protein 4	S
		128815	C	A	HPF30_0139		Conserved hypothetical mitochondrial protein-like protein 4	S
		142391	C	A	HPF30_0154	babB	Outer membrane protein	OMP
		149829	C	T	HPF30_0158	amiF	Formamide amidohydrolase	R
		172511	C	T	HPF30_0181	pnp	Polynucleotide phosphorylase	J
		177530	T	A	HPF30_0186		Uncharacterized protein	R
		177531	A	G	HPF30_0186		Uncharacterized protein	R
		188464	C	T	HPF30_0196	rpoB	DNA-directed RNA polymerase subunit beta/beta	K
		202919	G	A	HPF30_0204		Uncharacterized protein
		203624	C	T	HPF30_0205		Carbonic anhydrase	P
		224939	C	T	HPF30_0222	cstA	Carbon starvation protein	T
		225318	C	T	HPF30_0222	cstA	Carbon starvation protein	T
		225362	A	C	HPF30_0222	cstA	Carbon starvation protein	T
		225934	C	T	HPF30_0223	hofH	Outer membrane protein HofH	OMP
		237017	G	C	HPF30_0233	hopL	Outer membrane protein HopL	OMP
		237113	C	T	HPF30_0233	hopL	Outer membrane protein HopL	OMP
		237115	G	T	HPF30_0233	hopL	Outer membrane protein HopL	OMP
		237242	G	T	HPF30_0233	hopL	Outer membrane protein HopL	OMP
		237262	G	T	HPF30_0233	hopL	Outer membrane protein HopL	OMP
		237394	C	T	HPF30_0233	hopL	Outer membrane protein HopL	OMP
		237467	T	C	HPF30_0233	hopL	Outer membrane protein HopL	OMP
		237578	A	T	HPF30_0233	hopL	Outer membrane protein HopL	OMP
		237734	C	T	HPF30_0233	hopL	Outer membrane protein HopL	OMP
		238520	C	T	HPF30_0233	hopL	Outer membrane protein HopL	OMP
		240648	G	A	HPF30_0234	hopI	Outer membrane protein HopI	OMP
		261302	G	T	HPF30_0253	atpF	F-type ATPase subunit b	C
		295006	C	T	HPF30_0288	zwf	Glucose-6-phosphate 1-dehydrogenase	G
		308564	C	T	HPF30_0299		Spore coat polysaccharide biosynthesis protein C	M
		310981	C	A	HPF30_0302		Putative type II DNA modification enzyme
		346675	T	C	HPF30_0335	pheT	Phenylalanyl-tRNA synthetase beta subunit	J
		347811	A	G	HPF30_0335	pheT	Phenylalanyl-tRNA synthetase beta subunit	J
		363405	T	C	HPF30_0350	metG	Methionyl-tRNA synthetase	J
		401676	G	A	HPF30_0380	gpsA	NAD(P)H-dependent glycerol-3-phosphate dehydrogenase	C
		405601	T	C	HPF30_0384	waaA	3-deoxy-D-manno-octulosonic-acid transferase	M
		405602	G	A	HPF30_0384	waaA	3-deoxy-D-manno-octulosonic-acid transferase	M
		405606	T	C	HPF30_0384	waaA	3-deoxy-D-manno-octulosonic-acid transferase	M
		405626	A	G	HPF30_0384	waaA	3-deoxy-D-manno-octulosonic-acid transferase	M
		409731	G	A	HPF30_0390		Uncharacterized protein
		411312	C	T	HPF30_0392	rlmH	rRNA (pseudouridine-N3-)-methyltransferase RlmH	S
		411342	T	C	HPF30_0392	rlmH	rRNA (pseudouridine-N3-)-methyltransferase RlmH	S
		411360	G	A	HPF30_0392	rlmH	rRNA (pseudouridine-N3-)-methyltransferase RlmH	S
		411434	G	A	HPF30_0392	rlmH	rRNA (pseudouridine-N3-)-methyltransferase RlmH	S
		411567	A	G	HPF30_0392	rlmH	rRNA (pseudouridine-N3-)-methyltransferase RlmH	S
		423519	C	G	HPF30_0404		Uncharacterized protein	S
		424796	T	C	HPF30_0405	proP	Proline and betaine transporter	GEPR
		424995	C	T	HPF30_0405	proP	Proline and betaine transporter	GEPR
		425008	A	C	HPF30_0405	proP	Proline and betaine transporter	GEPR
		425043	A	G	HPF30_0405	proP	Proline and betaine transporter	GEPR
		425055	A	G	HPF30_0405	proP	Proline and betaine transporter	GEPR
		425147	G	A	HPF30_0405	proP	Proline and betaine transporter	GEPR
		425163	T	C	HPF30_0405	proP	Proline and betaine transporter	GEPR
		425164	T	G	HPF30_0405	proP	Proline and betaine transporter	GEPR
		425452	G	A	HPF30_0405	proP	Proline and betaine transporter	GEPR
		425459	A	G	HPF30_0405	proP	Proline and betaine transporter	GEPR
		425463	A	G	HPF30_0405	proP	Proline and betaine transporter	GEPR
		425694	G	T	HPF30_0405	proP	Proline and betaine transporter	GEPR
		425711	C	T	HPF30_0405	proP	Proline and betaine transporter	GEPR
		425738	G	A	HPF30_0405	proP	Proline and betaine transporter	GEPR
		425751	A	C	HPF30_0405	proP	Proline and betaine transporter	GEPR
		425765	A	C	HPF30_0405	proP	Proline and betaine transporter	GEPR
		425777	G	T	HPF30_0405	proP	Proline and betaine transporter	GEPR
		425990	T	C	HPF30_0406	homB	Outer membrane protein HomB	OMP
		426005	C	T	HPF30_0406	homB	Outer membrane protein HomB	OMP
		428805	G	A	HPF30_0408	queE	Queuosine biosynthesis protein QueE	O
		428806	C	T	HPF30_0408	queE	Queuosine biosynthesis protein QueE	O
		428914	C	T	HPF30_0408	queE	Queuosine biosynthesis protein QueE	O
		429166	G	T	HPF30_0408	queE	Queuosine biosynthesis protein QueE	O
		444831	C	T	HPF30_0420	gap_1	Glyceraldehyde-3-phosphate dehydrogenase	G
		455850	T	C	HPF30_0426	alpB	Outer membrane protein AlpB	OMP
		457370	G	A	HPF30_0427	alpA	Outer membrane protein AlpA	OMP
		457709	G	A	HPF30_0427	alpA	Outer membrane protein AlpA	OMP
		472699	C	T	HPF30_0439	hypD	Hydrogenase expression/formation protein	O
		472795	G	T	HPF30_0440		Uncharacterized protein
		472809	C	A	HPF30_0440		Uncharacterized protein
		472809	C	T	HPF30_0440		Uncharacterized protein
		472835	T	C	HPF30_0440		Uncharacterized protein
		472946	A	G	HPF30_0440		Uncharacterized protein
		473058	A	G	HPF30_0440		Uncharacterized protein
		473743	A	C	HPF30_0441	babA	Outer membrane protein BabA	OMP
		473828	T	G	HPF30_0441	babA	Outer membrane protein BabA	OMP
		473921	A	T	HPF30_0441	babA	Outer membrane protein BabA	OMP
		473954	A	G	HPF30_0441	babA	Outer membrane protein BabA	OMP
		474927	A	G	HPF30_0441	babA	Outer membrane protein BabA	OMP
		474936	A	G	HPF30_0441	babA	Outer membrane protein BabA	OMP
		476665	C	T	HPF30_0442		Uncharacterized protein
		476800	A	G	HPF30_0442		Uncharacterized protein
		477078	T	C	HPF30_0443		Uncharacterized protein	S
		477100	G	A	HPF30_0443		Uncharacterized protein	S
		478086	T	C	HPF30_0445		Short-chain oxidoreductase	IQR
		478121	G	A	HPF30_0445		Short-chain oxidoreductase	IQR
		478155	C	T	HPF30_0445		Short-chain oxidoreductase	IQR
		489135	G	A	HPF30_0451		Uncharacterized protein
		514948	G	A	HPF30_0477	guaC	Guanosine 5'-monophosphate oxidoreductase	F
		561276	A	G	HPF30_0524	fecA_2	Iron dicitrate transport protein	P
		563854	A	G	HPF30_0526		Putative lipopolysaccharide biosynthesis protein	M
		563864	C	T	HPF30_0526		Putative lipopolysaccharide biosynthesis protein	M
		563869	A	G	HPF30_0526		Putative lipopolysaccharide biosynthesis protein	M
		563933	T	C	HPF30_0526		Putative lipopolysaccharide biosynthesis protein	M
		564028	A	G	HPF30_0526		Putative lipopolysaccharide biosynthesis protein	M
		565125	A	G	HPF30_0527	ribBA	3,4-dihydroxy-2-butanone 4-phosphate synthase	H
		578316	G	A	HPF30_0543	hofF	Outer membrane protein HofF	OMP
		578492	A	G	HPF30_0543	hofF	Outer membrane protein HofF	OMP
		578493	A	C	HPF30_0543	hofF	Outer membrane protein HofF	OMP
		578622	C	T	HPF30_0543	hofF	Outer membrane protein HofF	OMP
		578737	G	C	HPF30_0543	hofF	Outer membrane protein HofF	OMP
		578738	A	C	HPF30_0543	hofF	Outer membrane protein HofF	OMP
		578990	T	C	HPF30_0543	hofF	Outer membrane protein HofF	OMP
		579936	T	C	HPF30_0544	lolE	Lipoprotein release system transmembrane protein	M
		579959	G	A	HPF30_0544	lolE	Lipoprotein release system transmembrane protein	M
		580108	C	G	HPF30_0544	lolE	Lipoprotein release system transmembrane protein	M
		580180	A	G	HPF30_0544	lolE	Lipoprotein release system transmembrane protein	M
		580279	T	C	HPF30_0544	lolE	Lipoprotein release system transmembrane protein	M
		581023	A	T	HPF30_0544	lolE	Lipoprotein release system transmembrane protein	M
		581197	C	T	HPF30_0545	secA	Protein translocase subunit SecA	U
		581199	A	G	HPF30_0545	secA	Protein translocase subunit SecA	U
		581291	A	T	HPF30_0545	secA	Protein translocase subunit SecA	U
		581574	C	T	HPF30_0545	secA	Protein translocase subunit SecA	U
		581634	C	T	HPF30_0545	secA	Protein translocase subunit SecA	U
		581635	C	T	HPF30_0545	secA	Protein translocase subunit SecA	U
		581773	C	T	HPF30_0545	secA	Protein translocase subunit SecA	U
		581790	G	A	HPF30_0545	secA	Protein translocase subunit SecA	U
		583225	G	A	HPF30_0545	secA	Protein translocase subunit SecA	U
		583414	G	A	HPF30_0545	secA	Protein translocase subunit SecA	U
		583555	C	T	HPF30_0545	secA	Protein translocase subunit SecA	U
		583874	G	A	HPF30_0546	lolA	Outer-membrane lipoprotein carrier protein	M
		583912	G	A	HPF30_0546	lolA	Outer-membrane lipoprotein carrier protein	M
		583942	A	C	HPF30_0546	lolA	Outer-membrane lipoprotein carrier protein	M
		584012	A	G	HPF30_0546	lolA	Outer-membrane lipoprotein carrier protein	M
		584080	A	G	HPF30_0546	lolA	Outer-membrane lipoprotein carrier protein	M
		584261	A	G	HPF30_0546	lolA	Outer-membrane lipoprotein carrier protein	M
		584262	C	A	HPF30_0546	lolA	Outer-membrane lipoprotein carrier protein	M
		584925	C	T	HPF30_0547		Uncharacterized protein
		584945	G	T	HPF30_0547		Uncharacterized protein
		584946	A	C	HPF30_0547		Uncharacterized protein
		584975	A	G	HPF30_0547		Uncharacterized protein
		585047	A	G	HPF30_0547		Uncharacterized protein
		585194	A	C	HPF30_0547		Uncharacterized protein
		586381	C	T	HPF30_0548	hofE	Outer membrane protein HofE	OMP
		586424	G	C	HPF30_0548	hofE	Outer membrane protein HofE	OMP
		586514	G	A	HPF30_0548	hofE	Outer membrane protein HofE	OMP
		586562	A	G	HPF30_0548	hofE	Outer membrane protein HofE	OMP
		586619	G	A	HPF30_0548	hofE	Outer membrane protein HofE	OMP
		586706	T	C	HPF30_0548	hofE	Outer membrane protein HofE	OMP
		586730	G	A	HPF30_0548	hofE	Outer membrane protein HofE	OMP
		586734	A	G	HPF30_0548	hofE	Outer membrane protein HofE	OMP
		586745	G	A	HPF30_0548	hofE	Outer membrane protein HofE	OMP
		587025	A	G	HPF30_0549		Uncharacterized protein
		590426	C	G	HPF30_0551	acnB	Aconitate hydratase 2	C
		591094	T	C	HPF30_0551	acnB	Aconitate hydratase 2	C
		592034	A	G	HPF30_0552		Uncharacterized protein	R
		592080	C	T	HPF30_0552		Uncharacterized protein	R
		592081	T	C	HPF30_0552		Uncharacterized protein	R
		592085	C	T	HPF30_0552		Uncharacterized protein	R
		592271	C	T	HPF30_0553	pyrH	Uridine monophosphate kinase	F
		592394	C	A	HPF30_0553	pyrH	Uridine monophosphate kinase	F
		593056	C	A	HPF30_0554	rpoZ	Transcriptase subunit omega	K
		593089	A	T	HPF30_0554	rpoZ	Transcriptase subunit omega	K
		593115	T	G	HPF30_0554	rpoZ	Transcriptase subunit omega	K
		593127	A	G	HPF30_0554	rpoZ	Transcriptase subunit omega	K
		593190	C	T	HPF30_0554	rpoZ	Transcriptase subunit omega	K
		593193	T	C	HPF30_0554	rpoZ	Transcriptase subunit omega	K
		593357	A	G	HPF30_0555	spoT	Penta-phosphate guanosine-3'-pyrophosphohydrolase	TK
		593381	A	G	HPF30_0555	spoT	Penta-phosphate guanosine-3'-pyrophosphohydrolase	TK
		594370	C	A	HPF30_0555	spoT	Penta-phosphate guanosine-3'-pyrophosphohydrolase	TK
		594659	A	G	HPF30_0555	spoT	Penta-phosphate guanosine-3'-pyrophosphohydrolase	TK
		594873	G	A	HPF30_0555	spoT	Penta-phosphate guanosine-3'-pyrophosphohydrolase	TK
		594948	A	G	HPF30_0555	spoT	Penta-phosphate guanosine-3'-pyrophosphohydrolase	TK
		595256	G	T	HPF30_0555	spoT	Penta-phosphate guanosine-3'-pyrophosphohydrolase	TK
		595301	G	A	HPF30_0555	spoT	Penta-phosphate guanosine-3'-pyrophosphohydrolase	TK
		595557	C	T	HPF30_0555	spoT	Penta-phosphate guanosine-3'-pyrophosphohydrolase	TK
		595693	G	A	HPF30_0556	tyrS	Tyrosyl-tRNA synthetase	J
		596236	G	A	HPF30_0556	tyrS	Tyrosyl-tRNA synthetase	J
		596509	A	G	HPF30_0556	tyrS	Tyrosyl-tRNA synthetase	J
		596514	A	T	HPF30_0556	tyrS	Tyrosyl-tRNA synthetase	J
		596582	T	C	HPF30_0556	tyrS	Tyrosyl-tRNA synthetase	J
		596707	A	G	HPF30_0556	tyrS	Tyrosyl-tRNA synthetase	J
		599850	T	C	HPF30_0559		Uncharacterized protein
		602043	C	G	HPF30_0562	moaA-frg	Molybdenum cofactor biosynthesis protein MoaA	H
		616745	T	C	HPF30_0582	flaG-2	Flagellar protein FlaG	N
		616752	T	C	HPF30_0582	flaG-2	Flagellar protein FlaG	N
		616754	T	C	HPF30_0582	flaG-2	Flagellar protein FlaG	N
		616761	T	C	HPF30_0582	flaG-2	Flagellar protein FlaG	N
		616791	C	T	HPF30_0582	flaG-2	Flagellar protein FlaG	N
		619823	A	G	HPF30_0586	trmB	tRNA(m7G46)-methyltransferase	R
		619862	T	C	HPF30_0586	trmB	tRNA(m7G46)-methyltransferase	R
		619863	T	C	HPF30_0586	trmB	tRNA(m7G46)-methyltransferase	R
		620037	T	G	HPF30_0586	trmB	tRNA(m7G46)-methyltransferase	R
		620082	T	C	HPF30_0586	trmB	tRNA(m7G46)-methyltransferase	R
		620393	C	G	HPF30_0586	trmB	tRNA(m7G46)-methyltransferase	R
		620917	T	G	HPF30_0587		Uncharacterized protein	R
		620988	T	C	HPF30_0587		Uncharacterized protein	R
		620992	C	G	HPF30_0587		Uncharacterized protein	R
		623265	T	C	HPF30_0589		Uncharacterized protein	R
		641653	T	G	HPF30_0611		Putative outer membrane protein	OMP
		641660	A	G	HPF30_0611		Putative outer membrane protein	OMP
		642039	A	G	HPF30_0612	omp17	Outer membrane protein	OMP
		642127	A	G	HPF30_0612	omp17	Outer membrane protein	OMP
		642157	A	G	HPF30_0612	omp17	Outer membrane protein	OMP
		642228	G	A	HPF30_0612	omp17	Outer membrane protein	OMP
		642230	A	C	HPF30_0612	omp17	Outer membrane protein	OMP
		642702	G	A	HPF30_0612	omp17	Outer membrane protein	OMP
		642703	G	A	HPF30_0612	omp17	Outer membrane protein	OMP
		642716	A	C	HPF30_0612	omp17	Outer membrane protein	OMP
		642747	A	C	HPF30_0612	omp17	Outer membrane protein	OMP
		642793	G	C	HPF30_0612	omp17	Outer membrane protein	OMP
		642798	T	G	HPF30_0612	omp17	Outer membrane protein	OMP
		642801	A	T	HPF30_0612	omp17	Outer membrane protein	OMP
		642802	G	C	HPF30_0612	omp17	Outer membrane protein	OMP
		642804	A	C	HPF30_0612	omp17	Outer membrane protein	OMP
		642806	G	T	HPF30_0612	omp17	Outer membrane protein	OMP
		643050	C	A	HPF30_0612	omp17	Outer membrane protein	OMP
		643080	A	T	HPF30_0612	omp17	Outer membrane protein	OMP
		643082	T	G	HPF30_0612	omp17	Outer membrane protein	OMP
		643135	C	A	HPF30_0612	omp17	Outer membrane protein	OMP
		643137	C	G	HPF30_0612	omp17	Outer membrane protein	OMP
		643369	G	A	HPF30_0612	omp17	Outer membrane protein	OMP
		656270	G	A	HPF30_0625		Uncharacterized protein	S
		721543	G	A	HPF30_0677	fucT	Alpha-(1,3)-fucosyltransferase
		721544	T	G	HPF30_0677	fucT	Alpha-(1,3)-fucosyltransferase
		721546	A	G	HPF30_0677	fucT	Alpha-(1,3)-fucosyltransferase
		721549	T	C	HPF30_0677	fucT	Alpha-(1,3)-fucosyltransferase
		729025	G	A	HPF30_0685	gltX	Glutamyl-tRNA synthetase	J
		736884	G	A	HPF30_0694	hyaC	Quinone-reactive Ni/Fe hydrogenase, cytochrome b subunit	C
		736885	C	T	HPF30_0694	hyaC	Quinone-reactive Ni/Fe hydrogenase, cytochrome b subunit	C
		739226	G	A	HPF30_0696	hyaA	Hydrogenase, small subunit	C
		739958	C	G	HPF30_0696	hyaA	Hydrogenase, small subunit	C
		740105	G	C	HPF30_0696	hyaA	Hydrogenase, small subunit	C
		740105	G	T	HPF30_0696	hyaA	Hydrogenase, small subunit	C
		740255	G	T	HPF30_0696	hyaA	Hydrogenase, small subunit	C
		740606	A	G	HPF30_0697	mdaB	Modulator of drug activity	R
		740609	G	T	HPF30_0697	mdaB	Modulator of drug activity	R
		753808	A	G	HPF30_0707		Putative lipopolysaccharide biosynthesis protein	M
		753913	A	T	HPF30_0707		Putative lipopolysaccharide biosynthesis protein	M
		775788	G	A	HPF30_0719	hefC	Cytoplasmic pump protein of the hefABC efflux system HefC	V
		775893	G	A	HPF30_0719	hefC	Cytoplasmic pump protein of the hefABC efflux system HefC	V
		785532	C	T	HPF30_0729	bioF	8-amino-7-oxononanoate synthase	H
		786477	C	T	HPF30_0730	pbp-1a	Penicillin-binding protein 1A	M
		786507	A	G	HPF30_0730	pbp-1a	Penicillin-binding protein 1A	M
		786702	A	G	HPF30_0730	pbp-1a	Penicillin-binding protein 1A	M
		786711	A	G	HPF30_0730	pbp-1a	Penicillin-binding protein 1A	M
		810887	G	A	HPF30_0755	apt	Adenine phosphoribosyltransferase	F
		855394	T	A	HPF30_0797	cagY	Cag pathogenicity island protein
		856681	T	A	HPF30_0797	cagY	Cag pathogenicity island protein
		860133	G	A	HPF30_0797	cagY	Cag pathogenicity island protein
		865430	C	T	HPF30_0801	cag4	Cag island protein
		894938	G	A	HPF30_0829	hpaA-2	Adhesion HpaA homologue HpaA2
		904306	G	A	HPF30_0837		Type II restriction enzyme
		904477	C	T	HPF30_0837		Type II restriction enzyme
		904567	T	C	HPF30_0837		Type II restriction enzyme
		904688	G	A	HPF30_0837		Type II restriction enzyme
		905104	A	G	HPF30_0838		Cytosine-specific methyltransferase	L
		905137	G	A	HPF30_0838		Cytosine-specific methyltransferase	L
		905140	G	T	HPF30_0838		Cytosine-specific methyltransferase	L
		905272	A	G	HPF30_0838		Cytosine-specific methyltransferase	L
		905398	C	T	HPF30_0838		Cytosine-specific methyltransferase	L
		905432	A	G	HPF30_0838		Cytosine-specific methyltransferase	L
		905476	G	A	HPF30_0838		Cytosine-specific methyltransferase	L
		905479	C	T	HPF30_0838		Cytosine-specific methyltransferase	L
		905497	T	C	HPF30_0838		Cytosine-specific methyltransferase	L
		905509	C	G	HPF30_0838		Cytosine-specific methyltransferase	L
		905512	A	G	HPF30_0838		Cytosine-specific methyltransferase	L
		905523	G	A	HPF30_0838		Cytosine-specific methyltransferase	L
		905542	C	T	HPF30_0838		Cytosine-specific methyltransferase	L
		905662	T	C	HPF30_0838		Cytosine-specific methyltransferase	L
		905665	A	G	HPF30_0838		Cytosine-specific methyltransferase	L
		905716	G	A	HPF30_0838		Cytosine-specific methyltransferase	L
		905722	G	A	HPF30_0838		Cytosine-specific methyltransferase	L
		906323	C	T	HPF30_0839		Type II restriction endonuclease
		906479	T	C	HPF30_0839		Type II restriction endonuclease
		906632	C	T	HPF30_0839		Type II restriction endonuclease
		906795	C	A	HPF30_0840		Type II adenine specific DNA methyltransferase	L
		906803	T	C	HPF30_0840		Type II adenine specific DNA methyltransferase	L
		906990	G	A	HPF30_0840		Type II adenine specific DNA methyltransferase	L
		907847	G	A	HPF30_0841	typA	Uncharacterized protein	T
		908545	G	A	HPF30_0841	typA	Uncharacterized protein	T
		908581	C	T	HPF30_0841	typA	Uncharacterized protein	T
		909688	T	C	HPF30_0842		Type II adenine specific methyltransferase	M
		909815	G	A	HPF30_0842		Type II adenine specific methyltransferase	M
		909829	G	A	HPF30_0842		Type II adenine specific methyltransferase	M
		909883	A	G	HPF30_0842		Type II adenine specific methyltransferase	M
		909884	G	A	HPF30_0842		Type II adenine specific methyltransferase	M
		910133	C	T	HPF30_0842		Type II adenine specific methyltransferase	M
		910388	C	T	HPF30_0843		Type II adenine specific methyltransferase	L
		914883	A	G	HPF30_0846	modD-N	Molybdenum ABC transporter ModD, split, N terminus part	P
		934333	G	T	HPF30_0861	ppk	Polyphosphate kinase	P
		936412	A	G	HPF30_0863		Putative zinc protease	R
		936499	G	A	HPF30_0863		Putative zinc protease	R
		936631	G	A	HPF30_0863		Putative zinc protease	R
		936880	C	A	HPF30_0863		Putative zinc protease	R
		937182	G	A	HPF30_0864	dapA	4-hydroxy-tetrahydrodipicolinate synthase	EM
		937183	C	T	HPF30_0864	dapA	4-hydroxy-tetrahydrodipicolinate synthase	EM
		937840	A	C	HPF30_0864	dapA	4-hydroxy-tetrahydrodipicolinate synthase	EM
		938231	A	G	HPF30_0865		7-alpha-hydroxysteroid dehydrogenase	IQR
		938433	T	C	HPF30_0865		7-alpha-hydroxysteroid dehydrogenase	IQR
		939147	G	A	HPF30_0866		Uncharacterized protein
		939373	C	T	HPF30_0866		Uncharacterized protein
		943154	C	T	HPF30_0870	ispDF	Bifunctional enzyme IspD/IspF	I
		947562	G	A	HPF30_0873		Uncharacterized protein
		950481	C	T	HPF30_0877	fur	Ferric uptake regulation protein	P
		973432	C	A	HPF30_0900	thrB	Homoserine kinase	E
		991837	G	A	HPF30_0921	copA	Copper-transporting ATPase	P
		1009908	G	A	HPF30_0938		Uncharacterized protein	L
		1017436	C	T	HPF30_0943	lepA	Ribosomal back-translocase LepA	M
		1017815	C	T	HPF30_0943	lepA	Ribosomal back-translocase LepA	M
		1017879	T	C	HPF30_0943	lepA	Ribosomal back-translocase LepA	M
		1018089	T	C	HPF30_0943	lepA	Ribosomal back-translocase LepA	M
		1018265	T	C	HPF30_0943	lepA	Ribosomal back-translocase LepA	M
		1018301	T	C	HPF30_0943	lepA	Ribosomal back-translocase LepA	M
		1018388	G	A	HPF30_0943	lepA	Ribosomal back-translocase LepA	M
		1018389	T	C	HPF30_0943	lepA	Ribosomal back-translocase LepA	M
		1018936	C	T	HPF30_0944	dxs	1-deoxyxylulose-5-phosphate synthase	HI
		1018980	A	G	HPF30_0944	dxs	1-deoxyxylulose-5-phosphate synthase	HI
		1018986	G	A	HPF30_0944	dxs	1-deoxyxylulose-5-phosphate synthase	HI
		1019031	C	T	HPF30_0944	dxs	1-deoxyxylulose-5-phosphate synthase	HI
		1019052	C	T	HPF30_0944	dxs	1-deoxyxylulose-5-phosphate synthase	HI
		1019061	C	T	HPF30_0944	dxs	1-deoxyxylulose-5-phosphate synthase	HI
		1019109	T	C	HPF30_0944	dxs	1-deoxyxylulose-5-phosphate synthase	HI
		1019112	A	G	HPF30_0944	dxs	1-deoxyxylulose-5-phosphate synthase	HI
		1019157	A	C	HPF30_0944	dxs	1-deoxyxylulose-5-phosphate synthase	HI
		1019158	C	T	HPF30_0944	dxs	1-deoxyxylulose-5-phosphate synthase	HI
		1019248	C	T	HPF30_0944	dxs	1-deoxyxylulose-5-phosphate synthase	HI
		1019325	G	A	HPF30_0944	dxs	1-deoxyxylulose-5-phosphate synthase	HI
		1019358	G	A	HPF30_0944	dxs	1-deoxyxylulose-5-phosphate synthase	HI
		1019400	G	A	HPF30_0944	dxs	1-deoxyxylulose-5-phosphate synthase	HI
		1019460	G	A	HPF30_0944	dxs	1-deoxyxylulose-5-phosphate synthase	HI
		1019499	G	A	HPF30_0944	dxs	1-deoxyxylulose-5-phosphate synthase	HI
		1019514	A	G	HPF30_0944	dxs	1-deoxyxylulose-5-phosphate synthase	HI
		1019705	A	G	HPF30_0944	dxs	1-deoxyxylulose-5-phosphate synthase	HI
		1019706	G	A	HPF30_0944	dxs	1-deoxyxylulose-5-phosphate synthase	HI
		1019778	G	A	HPF30_0944	dxs	1-deoxyxylulose-5-phosphate synthase	HI
		1019781	C	T	HPF30_0944	dxs	1-deoxyxylulose-5-phosphate synthase	HI
		1019831	G	A	HPF30_0944	dxs	1-deoxyxylulose-5-phosphate synthase	HI
		1019994	T	C	HPF30_0944	dxs	1-deoxyxylulose-5-phosphate synthase	HI
		1020141	T	C	HPF30_0944	dxs	1-deoxyxylulose-5-phosphate synthase	HI
		1020261	G	A	HPF30_0944	dxs	1-deoxyxylulose-5-phosphate synthase	HI
		1031582	T	C	HPF30_0955		Uncharacterized protein	R
		1059170	G	A	HPF30_0990		Uncharacterized protein
		1059501	C	T	HPF30_0991	obgE	GTP-binding protein Obg	R
		1081821	G	A	HPF30_1013	aroB	3-dehydroquinate synthase	E
		1101887	G	A	HPF30_1033	hpaim	Adenine specific DNA methyltransferase	L
		1108414	G	A	HPF30_1040		Uncharacterized protein
		1110297	T	G	HPF30_1042	hopG	Outer membrane protein HopG	OMP
		1110817	T	C	HPF30_1042	hopG	Outer membrane protein HopG	OMP
		1111019	C	T	HPF30_1042	hopG	Outer membrane protein HopG	OMP
		1112391	T	C	HPF30_1043	hopF	Outer membrane protein HopF	OMP
		1114264	A	G	HPF30_1045	oppD	Oligopeptide permease ATPase protein	R
		1114289	A	C	HPF30_1045	oppD	Oligopeptide permease ATPase protein	R
		1119751	C	T	HPF30_1049	flgI	Basal body P-ring protein	N
		1133446	C	T	HPF30_1065	kdsB	CMP-2-keto-3-deoxyoctulosonic acid synthase	M
		1134127	G	A	HPF30_1066	hopA	Outer membrane protein HopA	OMP
		1138091	A	G	HPF30_1068	hopN-2	Outer membrane protein HopN2	OMP
		1138154	G	A	HPF30_1068	hopN-2	Outer membrane protein HopN2	OMP
		1138156	A	C	HPF30_1068	hopN-2	Outer membrane protein HopN2	OMP
		1138176	G	A	HPF30_1068	hopN-2	Outer membrane protein HopN2	OMP
		1138209	G	A	HPF30_1068	hopN-2	Outer membrane protein HopN2	OMP
		1139837	C	T	HPF30_1069		Uncharacterized protein	R
		1139859	A	G	HPF30_1069		Uncharacterized protein	R
		1139945	G	A	HPF30_1069		Uncharacterized protein	R
		1145178	G	A	HPF30_1074	nifS	Cysteine desulfurase	E
		1154437	A	G	HPF30_1083	dapE	N-succinyl-LL-2,6-diaminoheptanedioate amidohydrolase	E
		1176292	C	T	HPF30_1102	frdA	Fumarate reductase flavoprotein subunit	C
		1180448	G	A	HPF30_1107		Uncharacterized protein	S
		1189981	G	A	HPF30_1116	neuB	Sialic acid synthase	M
		1233606	G	A	HPF30_1163	sdaA	L-serine deaminase	E
		1248896	A	G	HPF30_1179	tlpA	Methyl-accepting chemotaxis protein	NT
		1248995	C	A	HPF30_1179	tlpA	Methyl-accepting chemotaxis protein	NT
		1249121	A	G	HPF30_1179	tlpA	Methyl-accepting chemotaxis protein	NT
		1249122	C	T	HPF30_1179	tlpA	Methyl-accepting chemotaxis protein	NT
		1249138	A	G	HPF30_1179	tlpA	Methyl-accepting chemotaxis protein	NT
		1249155	C	G	HPF30_1179	tlpA	Methyl-accepting chemotaxis protein	NT
		1249600	C	A	HPF30_1179	tlpA	Methyl-accepting chemotaxis protein	NT
		1249621	T	C	HPF30_1179	tlpA	Methyl-accepting chemotaxis protein	NT
		1249631	G	A	HPF30_1179	tlpA	Methyl-accepting chemotaxis protein	NT
		1249633	T	G	HPF30_1179	tlpA	Methyl-accepting chemotaxis protein	NT
		1249654	T	C	HPF30_1179	tlpA	Methyl-accepting chemotaxis protein	NT
		1249669	C	T	HPF30_1179	tlpA	Methyl-accepting chemotaxis protein	NT
		1249720	G	A	HPF30_1179	tlpA	Methyl-accepting chemotaxis protein	NT
		1249738	A	G	HPF30_1179	tlpA	Methyl-accepting chemotaxis protein	NT
		1265988	C	T	HPF30_1193		Uncharacterized protein	S
		1265991	T	C	HPF30_1193		Uncharacterized protein	S
		1271804	G	T	HPF30_1197		Uncharacterized protein
		1284839	G	T	HPF30_1208	virB2-1	VirB2 type IV secretion protein
		1284841	G	A	HPF30_1208	virB2-1	VirB2 type IV secretion protein
		1285540	T	G	HPF30_1209		Uncharacterized protein
		1285794	G	A	HPF30_1209		Uncharacterized protein
		1294626	A	G	HPF30_1218		Methyl-accepting chemotaxis transducer	NT
		1299608	T	G	HPF30_1221	horA-frg	Possible part of outer membrane protein HorA	N
		1304571	G	T	HPF30_1227	ureA	Urea amidohydrolase subunit alpha	E
		1321322	G	A	HPF30_1245	putA	Proline/pyrroline-5-carboxylate dehydrogenase	C
		1374816	C	A	HPF30_1293		Uncharacterized protein
		1397098	C	T	HPF30_1318		Uncharacterized protein
		1399024	C	A	HPF30_1320	homD	Outer membrane protein HomD	OMP
		1406754	T	C	HPF30_1327	dnaE	DNA polymerase III subunit alpha	L
		1416228	C	A	HPF30_1335	ilvE	Branched-chain-amino-acid aminotransferase	EH
		1422021	G	T	HPF30_1340		Type IIG restriction-modification enzyme	V
		1430977	T	C	HPF30_1347		Uncharacterized protein	R
		1487642	C	T	HPF30_1399	comH	Periplasmic competence protein
		1491956	T	C	HPF30_1403	glmS	D-fructose-6-phosphate amidotransferase	M
		1514611	C	A	HPF30_1420	dnaQ	DNA polymerase III subunit epsilon	L
		1523652	A	G	HPF30_1430	pcrA	Helicase	L
		1523652	A	T	HPF30_1430	pcrA	Helicase	L
		1526143	C	T	HPF30_1431	nhaA	Sodium/proton antiporter NhaA	P
		1552152	T	C	HPF30_1457	pbp2	Penicillin-binding protein 2	M
		1552457	C	T	HPF30_1457	pbp2	Penicillin-binding protein 2	M
		1552487	T	C	HPF30_1457	pbp2	Penicillin-binding protein 2	M
		1552863	C	T	HPF30_1457	pbp2	Penicillin-binding protein 2	M
		1553478	T	C	HPF30_1457	pbp2	Penicillin-binding protein 2	M
		1553487	G	A	HPF30_1457	pbp2	Penicillin-binding protein 2	M
		1553499	T	C	HPF30_1457	pbp2	Penicillin-binding protein 2	M
		1553846	A	G	HPF30_1457	pbp2	Penicillin-binding protein 2	M
		1553943	C	T	HPF30_1458		Uncharacterized protein
		1553950	A	G	HPF30_1458		Uncharacterized protein
		1553964	C	T	HPF30_1458		Uncharacterized protein
		1563490	C	T	HPF30_1472	wecA	Putative undecaprenyl-phosphate-alpha-N-acetylglucosaminyltransferase	M
K-2	K35	22164	A	G	HPF30_0020		Lipid A phosphoethanolamine transferase	R
		28198	G	A	HPF30_0024	lon	ATP-dependent protease La	O
		30534	A	G	HPF30_0027	fliW-2	Flagellar assembly factor FliW	S
		49206	C	T	HPF30_0043	psd	Phosphatidylserine decarboxylase proenzyme	I
		61527	C	T	HPF30_0056	corA	Magnesium and cobalt transport protein	P
		78418	C	T	HPF30_0074		Uncharacterized protein
		80325	C	G	HPF30_0075	fumC	Fumarate hydratase class II	C
		98597	C	T	HPF30_0110	pnuC	Nicotinamide mononucleotide transporter	H
		142549	G	C	HPF30_0154	babB	Outer membrane protein	OMP
		142555	G	A	HPF30_0154	babB	Outer membrane protein	OMP
		163777	C	T	HPF30_0174	dld	D-lactate dehydrogenase	C
		215651	A	G	HPF30_0214	hopQ	Outer membrane protein	OMP
		227325	G	A	HPF30_0223	hofH	Outer membrane protein HofH	OMP
		234543	G	A	HPF30_0232	proC	Pyrroline-5-carboxylate reductase	E
		240059	G	A	HPF30_0234	hopI	Outer membrane protein HopI	OMP
		247122	G	A	HPF30_0240		Uncharacterized protein	R
		278380	G	A	HPF30_0272	hcpX	Cysteine-rich protein X	R
		319168	G	A	HPF30_0311		Cytochrome c-type biogenesis protein
		323032	C	T	HPF30_0312	fucT	Alpha-(1,3)-fucosyltransferase
		341218	G	A	HPF30_0330	serA	D-3-phosphoglycerate dehydrogenase	HE
		343878	C	T	HPF30_0332	rpsA	30S ribosomal protein S1	J
		351341	C	T	HPF30_0339		Uncharacterized protein
		363557	C	T	HPF30_0350	metG	Methionyl-tRNA synthetase	J
		394611	C	T	HPF30_0372	czcA_1	Putative cation efflux system protein	P
		408774	A	G	HPF30_0388		Uncharacterized protein
		425984	A	G	HPF30_0406	homB	Outer membrane protein HomB	OMP
		426005	C	T	HPF30_0406	homB	Outer membrane protein HomB	OMP
		457377	C	T	HPF30_0427	alpA	Outer membrane protein AlpA	OMP
		488157	C	T	HPF30_0451		Uncharacterized protein
		488275	C	T	HPF30_0451		Uncharacterized protein
		548997	G	A	HPF30_0509	uvrC	Excinuclease ABC subunit C	L
		575921	C	T	HPF30_0540	hmcT	Cadmium-transporting ATPase	P
		599259	A	G	HPF30_0559		Uncharacterized protein
		612790	G	A	HPF30_0576		Carbon-nitrogen hydrolase	R
		642249	A	G	HPF30_0612	omp17	Outer membrane protein	OMP
		655658	G	C	HPF30_0624	homB	Putative outer membrane protein HomB	OMP
		658689	C	T	HPF30_0628	hopE	Outer membrane protein HopE	OMP
		691742	C	T	HPF30_0654	wbpB	Putative lipopolysaccharide biosynthesis protein	R
		691988	G	A	HPF30_0654	wbpB	Putative lipopolysaccharide biosynthesis protein	R
		721685	C	T	HPF30_0677	fucT	Alpha-(1,3)-fucosyltransferase
		730978	G	A	HPF30_0687	pcnB	Poly(A) polymerase	J
		734320	A	G	HPF30_0691		Uncharacterized protein
		749603	A	C	HPF30_0705	mutS	Endonuclease MutS2	L
		749608	T	A	HPF30_0705	mutS	Endonuclease MutS2	L
		749609	G	T	HPF30_0705	mutS	Endonuclease MutS2	L
		757910	G	A	HPF30_0713	cheV_2	Chemotaxis protein	NT
		777133	A	G	HPF30_0721	hefA	Outer membrane protein HefA	MU
		787542	G	A	HPF30_0730	pbp-1a	Penicillin-binding protein 1A	M
		803588	C	T	HPF30_0747		Uncharacterized protein	G
		831581	C	T	HPF30_0779	cagA	Cag pathogenicity island protein
		833152	A	C	HPF30_0779	cagA	Cag pathogenicity island protein
		852992	G	A	HPF30_0795	cagW	Cag pathogenicity island protein
		865432	G	A	HPF30_0801	cag4	Cag island protein
		867236	T	C	HPF30_0802	cag3	Cag pathogenicity island protein
		935373	G	C	HPF30_0862	pyrD	Dihydroorotate dehydrogenase 2	F
		960604	T	A	HPF30_0889		Uncharacterized protein	M
		960604	T	G	HPF30_0889		Uncharacterized protein	M
		975382	C	T	HPF30_0903	minC	Septum formation inhibitor	D
		1011476	C	T	HPF30_0939	ftsK	Cell division protein	D
		1024517	A	G	HPF30_0948		Uncharacterized protein	I
		1060110	C	T	HPF30_0991	obgE	GTP-binding protein Obg	R
		1077718	C	T	HPF30_1010	ftsH-1	Cell division protein	O
		1080621	C	T	HPF30_1012		Uncharacterized protein	M
		1089637	G	A	HPF30_1020		Uncharacterized protein
		1110233	G	T	HPF30_1042	hopG	Outer membrane protein HopG	OMP
		1118069	C	A	HPF30_1048	deaD	ATP-dependent RNA helicase	LKJ
		1133619	G	A	HPF30_1065	kdsB	CMP-2-keto-3-deoxyoctulosonic acid synthase	M
		1159269	G	A	HPF30_1086	hofA	Outer membrane protein HofA	OMP
		1198645	C	T	HPF30_1126	prfB	Peptide chain release factor 2	J
		1199032	T	C	HPF30_1126	prfB	Peptide chain release factor 2	J
		1207537	A	T	HPF30_1135	hcpD	Uncharacterized protein	R
		1244820	G	A	HPF30_1174		Uncharacterized protein
		1246263	C	T	HPF30_1177		Uncharacterized protein
		1246502	T	C	HPF30_1177		Uncharacterized protein
		1246503	C	T	HPF30_1177		Uncharacterized protein
		1247864	G	A	HPF30_1178	thrC	Threonine synthase	E
		1248987	C	T	HPF30_1179	tlpA	Methyl-accepting chemotaxis protein	NT
		1249538	G	A	HPF30_1179	tlpA	Methyl-accepting chemotaxis protein	NT
		1270618	G	A	HPF30_1195	topA	DNA topoisomerase I	L
		1288759	G	A	HPF30_1212	rpoD	Sigma-70	K
		1328239	G	A	HPF30_1252	hypF	Transcriptional regulator	O
		1341879	C	T	HPF30_1264	clpA	ATP-dependent C1p protease	O
		1411201	G	A	HPF30_1329		Putative secreted motility protein	O
		1430950	C	T	HPF30_1347		Uncharacterized protein	R
		1432830	C	T	HPF30_1349		Uncharacterized protein	R
		1440920	G	A	HPF30_1358		Uncharacterized protein	R
		1465011	C	A	HPF30_1382	frpB-4	Putative IRON-regulated outer membrane protein	P
		1481938	G	A	HPF30_1393	mod-5	Type III DNA modification enzyme	L
		1489171	C	T	HPF30_1400	dnaA	Chromosomal replication initiator protein DnaA	L
		1497084	A	T	HPF30_1406	hsdM-3	Type I restriction enzyme M protein	V
		1515533	C	T	HPF30_1422	fbp	D-fructose-1,6-bisphosphate 1-phosphohydrolase class 1	G
		1522460	C	T	HPF30_1429	rpsB	30S ribosomal protein S2	J
		1524848	T	C	HPF30_1430	pcrA	Helicase	L
		1546289	C	G	HPF30_1449	ftsI	Cell division protein	M
		1557250	C	T	HPF30_1463	rlpA	Rare lipoprotein A	M
		1557553	G	A	HPF30_1464	dniR	Regulatory protein DniR	M
K-2	K36	9206	C	T	HPF30_0009	groS	Protein Cpn10	O
		37311	C	A	HPF30_0033	res-2	Type III restriction enzyme R protein
		98965	C	T	HPF30_0110	pnuC	Nicotinamide mononucleotide transporter	H
		128659	T	A	HPF30_0138	cobB	Regulatory protein SIR2 homolog	K
		133855	C	T	HPF30_0145		Uncharacterized protein	E
		177623	C	T	HPF30_0187		ABC-transporter, ATP-binding domain	V
		215025	G	A	HPF30_0214	hopQ	Outer membrane protein	OMP
		215027	G	A	HPF30_0214	hopQ	Outer membrane protein	OMP
		319007	G	A	HPF30_0310		Uncharacterized protein	O
		353160	G	T	HPF30_0341	bisC-frg	Biotin sulfoxide reductase BisC	C
		366812	A	T	HPF30_0354	capJ	Type 1 capsular polysaccharide biosynthesis protein J	M
		408870	A	G	HPF30_0388		Uncharacterized protein
		424016	C	A	HPF30_0404		Uncharacterized protein	S
		457376	C	T	HPF30_0427	alpA	Outer membrane protein AlpA	OMP
		499354	G	A	HPF30_0459		Uncharacterized protein
		503918	G	A	HPF30_0464	hypA	Probable hydrogenase nickel incorporation protein HypA	R
		534420	C	T	HPF30_0493		Uncharacterized protein
		570527	G	A	HPF30_0536	tig	PPIase	O
		594374	C	T	HPF30_0555	spoT	Penta-phosphate guanosine-3'-pyrophosphohydrolase	TK
		626233	A	G	HPF30_0592	prsA	Phosphoribosyl pyrophosphate synthase	FE
		655019	G	A	HPF30_0623		Uncharacterized protein	R
		721550	A	T	HPF30_0677	fucT	Alpha-(1,3)-fucosyltransferase
		783746	G	A	HPF30_0728		Methyl-accepting chemotaxis protein	NT
		785481	G	A	HPF30_0729	bioF	8-amino-7-oxononanoate synthase	H
		787981	T	C	HPF30_0731		Tumor necrosis factor alpha-inducing protein
		833228	C	G	HPF30_0779	cagA	Cag pathogenicity island protein
		833935	G	A	HPF30_0779	cagA	Cag pathogenicity island protein
		833978	T	C	HPF30_0779	cagA	Cag pathogenicity island protein
		834640	C	A	HPF30_0779	cagA	Cag pathogenicity island protein
		887321	C	T	HPF30_0822	pldA	Phospholipase A1	M
		1021447	G	A	HPF30_0946	fliG	Flagellar motor switch protein G	N
		1134235	G	A	HPF30_1066	hopA	Outer membrane protein HopA	OMP
		1146457	C	T	HPF30_1075		Uncharacterized protein
		1148973	C	T	HPF30_1079	dxr	2-C-methyl-D-erythritol 4-phosphate synthase	I
		1161301	G	A	HPF30_1087	rfaJ-2	Putative lipopolysaccharide biosynthesis protein	M
		1207350	G	A	HPF30_1135	hcpD	Uncharacterized protein	R
		1208642	G	A	HPF30_1136	rfaJ-1	Putative lipopolysaccharide biosynthesis protein	M
		1221275	C	T	HPF30_1152		C(4)-dicarboxylates and tricarboxylates/succinate antiporter	P
		1246472	C	A	HPF30_1177		Uncharacterized protein
		1246472	C	G	HPF30_1177		Uncharacterized protein
		1249349	A	G	HPF30_1179	tlpA	Methyl-accepting chemotaxis protein	NT
		1254816	C	T	HPF30_1183	mcpB	Methyl-accepting chemotaxis protein	NT
		1269996	G	A	HPF30_1195	topA	DNA topoisomerase I	L
		1294484	A	G	HPF30_1218		Methyl-accepting chemotaxis transducer	NT
		1294626	A	G	HPF30_1218		Methyl-accepting chemotaxis transducer	NT
		1311939	C	T	HPF30_1235		Uncharacterized protein	D
		1337435	G	A	HPF30_1259	comB1	ComB8 competence protein	U
		1337950	T	C	HPF30_1260	comB6	NADH-ubiquinone oxidoreductase subunit	U
		1348569	C	T	HPF30_1272		Putative endonuclease, split and separated by inversion, N-terminus part	F
		1521779	C	A	HPF30_1429	rpsB	30S ribosomal protein S2	J
K-3	K37	2730	C	T	HPF30_0005	pyrF	Orotidine 5'-phosphate decarboxylase	F
		37309	T	C	HPF30_0033	res-2	Type III restriction enzyme R protein
		63899	G	A	HPF30_0059	tonB	Siderophore-mediated iron transport protein	M
		95115	C	T	HPF30_0105	rpsK	30S ribosomal protein S11	J
		191890	C	T	HPF30_0196	rpoB	DNA-directed RNA polymerase subunit beta/beta	K
		192250	G	A	HPF30_0196	rpoB	DNA-directed RNA polymerase subunit beta/beta	K
		204218	C	T	HPF30_0205		Carbonic anhydrase	P
		204219	T	A	HPF30_0205		Carbonic anhydrase	P
		215052	C	T	HPF30_0214	hopQ	Outer membrane protein	OMP
		215222	G	A	HPF30_0214	hopQ	Outer membrane protein	OMP
		235193	T	C	HPF30_0233	hopL	Outer membrane protein HopL	OMP
		236086	C	T	HPF30_0233	hopL	Outer membrane protein HopL	OMP
		291269	A	G	HPF30_0284		Putative lipopolysaccharide biosynthesis protein	M
		339234	C	A	HPF30_0329	yigC	Uncharacterized protein	H
		353157	T	G	HPF30_0341	bisC-frg	Biotin sulfoxide reductase BisC	C
		453989	C	A	HPF30_0425	hofG	Putative outer membrane protein	OMP
		456051	G	C	HPF30_0426	alpB	Outer membrane protein AlpB	OMP
		456347	C	T	HPF30_0426	alpB	Outer membrane protein AlpB	OMP
		468912	A	G	HPF30_0435	ackA	Acetokinase	C
		585041	C	T	HPF30_0547		Uncharacterized protein
		610473	G	A	HPF30_0574		Uncharacterized protein	V
		682583	G	C	HPF30_0645		Iron(III) dicitrate transport protein	P
		700440	G	A	HPF30_0661		Type IIG restriction-modification enzyme	R
		708512	G	A	HPF30_0667	rnhA	Ribonuclease H	L
		734454	T	A	HPF30_0691		Uncharacterized protein
		734455	A	G	HPF30_0691		Uncharacterized protein
		773845	T	C	HPF30_0719	hefC	Cytoplasmic pump protein of the hefABC efflux system HefC	V
		777732	C	T	HPF30_0721	hefA	Outer membrane protein HefA	MU
		787536	A	G	HPF30_0730	pbp-1a	Penicillin-binding protein 1A	M
		819352	A	G	HPF30_0764		Uncharacterized protein
		832156	C	T	HPF30_0779	cagA	Cag pathogenicity island protein
		959992	G	A	HPF30_0889		Uncharacterized protein	M
		962154	G	A	HPF30_0891	flhA	Flagellar biosynthesis protein FlhA	NU
		971555	G	A	HPF30_0898	infB	Translation initiation factor IF-2	J
		975553	G	A	HPF30_0903	minC	Septum formation inhibitor	D
		981417	G	A	HPF30_0909	ruvB	Holliday junction ATP-dependent DNA helicase RuvB	L
		1113321	G	A	HPF30_1044		Oligopeptide permease integral membrane protein	R
		1207459	A	G	HPF30_1135	hcpD	Uncharacterized protein	R
		1254390	C	T	HPF30_1183	mcpB	Methyl-accepting chemotaxis protein	NT
		1461554	C	A	HPF30_1378		Ferrodoxin-like protein	C
K-3	K26	8087	C	T	HPF30_0008	groL	Protein Cpn60	O
		44802	A	G	HPF30_0038	dnaB	Replicative DNA helicase	L
		63915	C	T	HPF30_0059	tonB	Siderophore-mediated iron transport protein	M
		77084	G	T	HPF30_0072	czcB	Cation efflux system protein	M
		91527	T	A	HPF30_0099	rplO	50S ribosomal protein L15	J
		107339	G	T	HPF30_0118	trpC	Bifunctional indole-3-glycerol phosphate synthase/phosphoribosylanthranilate isomerase	E
		128326	G	A	HPF30_0138	cobB	Regulatory protein SIR2 homolog	K
		133476	C	T	HPF30_0145		Uncharacterized protein	E
		142267	C	T	HPF30_0154	babB	Outer membrane protein	OMP
		142363	G	A	HPF30_0154	babB	Outer membrane protein	OMP
		142834	G	A	HPF30_0154	babB	Outer membrane protein	OMP
		171204	G	T	HPF30_0180		Uncharacterized protein	R
		178315	G	A	HPF30_0187		ABC-transporter, ATP-binding domain	V
		192712	C	T	HPF30_0196	rpoB	DNA-directed RNA polymerase subunit beta/beta	K
		202849	G	A	HPF30_0204		Uncharacterized protein
		203146	C	A	HPF30_0204		Uncharacterized protein
		203167	T	C	HPF30_0204		Uncharacterized protein
		203184	A	C	HPF30_0204		Uncharacterized protein
		203188	T	G	HPF30_0204		Uncharacterized protein
		215190	A	G	HPF30_0214	hopQ	Outer membrane protein	OMP
		215222	G	A	HPF30_0214	hopQ	Outer membrane protein	OMP
		215225	A	G	HPF30_0214	hopQ	Outer membrane protein	OMP
		215226	A	G	HPF30_0214	hopQ	Outer membrane protein	OMP
		238059	G	C	HPF30_0233	hopL	Outer membrane protein HopL	OMP
		242403	C	T	HPF30_0236	fliW-1	Flagellar assembly factor FliW	S
		246899	C	T	HPF30_0240		Uncharacterized protein	R
		272676	A	G	HPF30_0268		Cytosine-specific methyltransferase	L
		290190	T	C	HPF30_0283		Putative lipopolysaccharide biosynthesis protein	M
		291323	C	T	HPF30_0284		Putative lipopolysaccharide biosynthesis protein	M
		291732	C	A	HPF30_0284		Putative lipopolysaccharide biosynthesis protein	M
		294813	G	A	HPF30_0287		Glucose-6-phosphate 1-dehydrogenase	G
		295810	G	A	HPF30_0288	zwf	Glucose-6-phosphate 1-dehydrogenase	G
		303716	C	T	HPF30_0294	galE	UDP-glucose 4-epimerase	M
		318677	C	T	HPF30_0310		Uncharacterized protein	O
		326231	T	A	HPF30_0315		Putative zinc-metallo protease	O
		327049	C	T	HPF30_0316		Uncharacterized protein
		348289	C	T	HPF30_0335	pheT	Phenylalanyl-tRNA synthetase beta subunit	J
		349369	C	T	HPF30_0336	pheS	Phenylalanyl-tRNA synthetase alpha subunit	J
		350247	C	T	HPF30_0338	nifS_2	NifS-like protein	E
		383786	G	A	HPF30_0365	bioA	Adenosylmethionine--8-amino-7-oxononanoate transaminase	H
		400286	G	A	HPF30_0379		Uncharacterized protein	R
		401114	G	T	HPF30_0379		Uncharacterized protein	R
		408805	C	T	HPF30_0388		Uncharacterized protein
		408998	G	T	HPF30_0388		Uncharacterized protein
		431315	C	T	HPF30_0411	surE	Nucleoside 5'-monophosphate phosphohydrolase	R
		439427	C	T	HPF30_0419		Putative vacuolating cytotoxin (VacA) paralog	N
		441015	A	C	HPF30_0419		Putative vacuolating cytotoxin (VacA) paralog	N
		452819	T	C	HPF30_0425	hofG	Putative outer membrane protein	OMP
		455756	G	A	HPF30_0426	alpB	Outer membrane protein AlpB	OMP
		456009	C	T	HPF30_0426	alpB	Outer membrane protein AlpB	OMP
		456035	T	C	HPF30_0426	alpB	Outer membrane protein AlpB	OMP
		456213	C	T	HPF30_0426	alpB	Outer membrane protein AlpB	OMP
		456332	C	T	HPF30_0426	alpB	Outer membrane protein AlpB	OMP
		456348	T	C	HPF30_0426	alpB	Outer membrane protein AlpB	OMP
		457353	C	T	HPF30_0427	alpA	Outer membrane protein AlpA	OMP
		457367	T	C	HPF30_0427	alpA	Outer membrane protein AlpA	OMP
		457377	C	T	HPF30_0427	alpA	Outer membrane protein AlpA	OMP
		457426	A	T	HPF30_0427	alpA	Outer membrane protein AlpA	OMP
		457439	G	C	HPF30_0427	alpA	Outer membrane protein AlpA	OMP
		457941	C	T	HPF30_0427	alpA	Outer membrane protein AlpA	OMP
		457943	C	T	HPF30_0427	alpA	Outer membrane protein AlpA	OMP
		457976	C	T	HPF30_0427	alpA	Outer membrane protein AlpA	OMP
		457989	C	T	HPF30_0427	alpA	Outer membrane protein AlpA	OMP
		458074	T	A	HPF30_0427	alpA	Outer membrane protein AlpA	OMP
		475074	A	G	HPF30_0441	babA	Outer membrane protein BabA	OMP
		488979	G	T	HPF30_0451		Uncharacterized protein
		489450	G	A	HPF30_0451		Uncharacterized protein
		510841	A	C	HPF30_0473		D,D-heptose 1,7-bisphosphate phosphatase	E
		521333	G	A	HPF30_0483	hsdM-2	Type I restriction enzyme M protein	V
		530171	C	T	HPF30_0490	dfp	Bifunctional phosphopantothenoylcysteine decarboxylase/phosphopantothenate synthase	H
		537840	G	A	HPF30_0497		Uncharacterized protein
		544412	C	T	HPF30_0504		Lipooligosaccharide 5G8 epitope biosynthesis-associated protein	M
		544537	A	T	HPF30_0504		Lipooligosaccharide 5G8 epitope biosynthesis-associated protein	M
		558206	G	A	HPF30_0520		Uncharacterized protein
		563728	C	T	HPF30_0526		Putative lipopolysaccharide biosynthesis protein	M
		568777	T	C	HPF30_0534	hpaA	Flagellar sheath adhesin HpaA
		574444	G	A	HPF30_0539	comM	Sigma-54 interacting protein	O
		578990	T	C	HPF30_0543	hofF	Outer membrane protein HofF	OMP
		579567	T	C	HPF30_0543	hofF	Outer membrane protein HofF	OMP
		585889	G	T	HPF30_0548	hofE	Outer membrane protein HofE	OMP
		595308	C	T	HPF30_0555	spoT	Penta-phosphate guanosine-3'-pyrophosphohydrolase	TK
		604810	C	A	HPF30_0568		Uncharacterized protein
		612705	T	A	HPF30_0576		Carbon-nitrogen hydrolase	R
		614216	A	G	HPF30_0580	fliS	Flagellar protein FliS	NUO
		623751	G	A	HPF30_0590		Uncharacterized protein	S
		624046	C	T	HPF30_0590		Uncharacterized protein	S
		624797	C	T	HPF30_0591	ftsW_1	Putative rod shape-determining protein	D
		642183	A	C	HPF30_0612	omp17	Outer membrane protein	OMP
		666421	A	T	HPF30_0632	gyrA	DNA gyrase subunit A	L
		673606	T	C	HPF30_0638		Putative outer membrane protein	S
		678386	G	A	HPF30_0642	thl	Acetyl coenzyme A acetyltransferase	I
		682327	C	T	HPF30_0645		Iron(III) dicitrate transport protein	P
		706395	G	A	HPF30_0664		UPF0763 protein HPF30_0664
		711459	C	T	HPF30_0670	gatB	Aspartyl/glutamyl-tRNA(Asn/Gln) amidotransferase subunit B	J
		721486	C	T	HPF30_0677	fucT	Alpha-(1,3)-fucosyltransferase
		754068	G	A	HPF30_0710		Putative lipopolysaccharide biosynthesis protein	M
		754620	G	A	HPF30_0710		Putative lipopolysaccharide biosynthesis protein	M
		754623	T	A	HPF30_0710		Putative lipopolysaccharide biosynthesis protein	M
		760554	A	G	HPF30_0715		Uncharacterized protein
		783744	C	T	HPF30_0728		Methyl-accepting chemotaxis protein	NT
		785052	G	A	HPF30_0729	bioF	8-amino-7-oxononanoate synthase	H
		791194	A	C	HPF30_0734		Uncharacterized protein	R
		806669	G	A	HPF30_0749		Uncharacterized protein	M
		811622	G	A	HPF30_0756		Uncharacterized protein	S
		821209	G	A	HPF30_0767	acpP	Acyl carrier protein	IQ
		821276	C	T	HPF30_0767	acpP	Acyl carrier protein	IQ
		824500	C	T	HPF30_0770		Uncharacterized protein
		833782	G	A	HPF30_0779	cagA	Cag pathogenicity island protein
		834734	T	C	HPF30_0779	cagA	Cag pathogenicity island protein
		873694	C	A	HPF30_0811		Uncharacterized protein	S
		878735	C	T	HPF30_0815	glcD	Putative Glycolate oxidase	C
		887549	G	A	HPF30_0822	pldA	Phospholipase A1	M
		893052	G	T	HPF30_0828	mraY	UDP-MurNAc-pentapeptide phosphotransferase	M
		894294	A	G	HPF30_0829	hpaA-2	Adhesion HpaA homologue HpaA2
		900184	G	A	HPF30_0834	hofD	Outer membrane protein HofD	OMP
		901060	C	T	HPF30_0834	hofD	Outer membrane protein HofD	OMP
		914493	G	A	HPF30_0845	gltX	Glutamyl-tRNA synthetase	J
		920094	C	T	HPF30_0852	pepF	Oligoendopeptidase F	E
		927399	A	T	HPF30_0858		Type I restriction enzyme R protein	V
		933889	G	A	HPF30_0861	ppk	Polyphosphate kinase	P
		933895	C	T	HPF30_0861	ppk	Polyphosphate kinase	P
		934022	G	A	HPF30_0861	ppk	Polyphosphate kinase	P
		948523	A	G	HPF30_0874	cbpA	Co-chaperone-curved DNA binding protein A	O
		950904	T	C	HPF30_0878		Uncharacterized protein	S
		956974	C	A	HPF30_0885	flhF	Flagellar biosynthesis regulator FlhF	N
		960162	G	A	HPF30_0889		Uncharacterized protein	M
		967480	A	G	HPF30_0895	acoE	Acyl-activating enzyme	I
		974662	G	A	HPF30_0902	lpxC	UDP-3-O-acyl-GlcNAc deacetylase	M
		979094	T	C	HPF30_0907		Uncharacterized protein
		999014	C	T	HPF30_0929	mrr	Type IV restriction-modification enzyme	V
		1019767	T	C	HPF30_0944	dxs	1-deoxyxylulose-5-phosphate synthase	HI
		1020501	G	A	HPF30_0944	dxs	1-deoxyxylulose-5-phosphate synthase	HI
		1041251	G	A	HPF30_0970	neuA	CMP-N-acetylneuraminic acid synthetase	M
		1052772	G	A	HPF30_0982		DNA methylase	L
		1062150	G	A	HPF30_0994	dppC	Dipeptide permease protein	EP
		1086400	C	T	HPF30_1016	waaM	Lipid A biosynthesis lauroyl acyltransferase	M
		1092703	G	A	HPF30_1025		Uncharacterized protein
		1107731	T	C	HPF30_1039		Conserved hypothetical secreted protein	S
		1111456	G	A	HPF30_1043	hopF	Outer membrane protein HopF	OMP
		1116153	A	G	HPF30_1046		Uncharacterized protein
		1129096	C	T	HPF30_1060	hcpE	Cysteine-rich protein E	R
		1134175	C	T	HPF30_1066	hopA	Outer membrane protein HopA	OMP
		1147651	C	A	HPF30_1077		Uncharacterized protein
		1150742	C	T	HPF30_1081		Sodium-dependent transporter	P
		1161051	C	T	HPF30_1087	rfaJ-2	Putative lipopolysaccharide biosynthesis protein	M
		1171459	T	C	HPF30_1098	lpxD	UDP-3-O-acylglucosamine N-acyltransferase	M
		1179427	G	T	HPF30_1105		UPF0114 protein HPF30_1105	S
		1179671	C	T	HPF30_1105		UPF0114 protein HPF30_1105	S
		1201447	C	T	HPF30_1129		Uncharacterized protein
		1203969	C	T	HPF30_1132		Putative histidine kinase sensor protein	T
		1235671	G	A	HPF30_1164		Uncharacterized protein
		1239758	A	G	HPF30_1168		5'-methylthioadenosine/S-adenosylhomocysteine nucleosidase	F
		1248917	G	A	HPF30_1179	tlpA	Methyl-accepting chemotaxis protein	NT
		1254173	T	C	HPF30_1183	mcpB	Methyl-accepting chemotaxis protein	NT
		1255076	C	A	HPF30_1183	mcpB	Methyl-accepting chemotaxis protein	NT
		1271795	G	T	HPF30_1197		Uncharacterized protein
		1271804	G	T	HPF30_1197		Uncharacterized protein
		1271805	G	T	HPF30_1197		Uncharacterized protein
		1271926	T	C	HPF30_1197		Uncharacterized protein
		1272034	C	T	HPF30_1197		Uncharacterized protein
		1278274	G	A	HPF30_1202	rpmI	50S ribosomal protein L35	J
		1288548	G	A	HPF30_1212	rpoD	Sigma-70	K
		1290254	G	A	HPF30_1213		Uncharacterized protein	M
		1302414	A	C	HPF30_1225	glmM	Phosphoglucosamine mutase	G
		1308049	G	A	HPF30_1231	ureF	Urease accessory protein UreF	O
		1327991	C	T	HPF30_1252	hypF	Transcriptional regulator	O
		1329395	A	G	HPF30_1252	hypF	Transcriptional regulator	O
		1381480	A	T	HPF30_1298		Uncharacterized protein	C
		1381483	C	A	HPF30_1298		Uncharacterized protein	C
		1386097	G	T	HPF30_1303		Uncharacterized protein
		1400224	T	C	HPF30_1320	homD	Outer membrane protein HomD	OMP
		1405190	C	T	HPF30_1326		Pseudouridine synthase	J
		1423002	T	A	HPF30_1340		Type IIG restriction-modification enzyme	V
		1426004	C	T	HPF30_1345	flgA	Flagellar basal body P-ring biosynthesis protein FlgA	NO
		1436962	G	A	HPF30_1355		Uncharacterized protein	V
		1439326	C	T	HPF30_1357		Lipase-like protein	MU
		1451499	G	A	HPF30_1370		Restriction endonuclease
		1454795	C	T	HPF30_1373	fixI	Putative cation transporting P-type ATPase	P
		1457425	G	A	HPF30_1375	ribD	Riboflavin biosynthesis protein	H
		1459564	C	T	HPF30_1377		Uncharacterized protein	E
		1498264	C	T	HPF30_1407	hsdR_3	Type I restriction enzyme R protein	V
		1501374	G	A	HPF30_1410	fecA_3	Iron(III) dicitrate transport protein	P
		1502841	C	T	HPF30_1410	fecA_3	Iron(III) dicitrate transport protein	P
		1503409	C	T	HPF30_1410	fecA_3	Iron(III) dicitrate transport protein	P
		1545599	C	T	HPF30_1449	ftsI	Cell division protein	M
		1546193	C	A	HPF30_1449	ftsI	Cell division protein	M
K-3	K27	26349	C	T	HPF30_0023	tyrA	Prephenate dehydrogenase	E
		32562	C	T	HPF30_0030	clpX	ATP-dependent Clp protease ATP-binding subunit ClpX	O
		59477	G	A	HPF30_0054	gap_2	Glyceraldehyde-3-phosphate dehydrogenase	G
		62799	C	T	HPF30_0057		Uncharacterized protein	P
		159044	T	C	HPF30_0169		Uncharacterized protein	C
		226964	A	T	HPF30_0223	hofH	Outer membrane protein HofH	OMP
		232170	G	A	HPF30_0228		Uncharacterized protein	S
		406179	T	G	HPF30_0385		Pseudouridine synthase	J
		455780	C	T	HPF30_0426	alpB	Outer membrane protein AlpB	OMP
		456347	C	A	HPF30_0426	alpB	Outer membrane protein AlpB	OMP
		459303	C	T	HPF30_0428	rep	Rep helicase, single-stranded DNA-dependent ATPase	L
		461709	T	C	HPF30_0429		Type II modification enzyme	L
		476590	G	A	HPF30_0442		Uncharacterized protein
		544072	A	G	HPF30_0503		RNA binding protein	R
		595735	G	A	HPF30_0556	tyrS	Tyrosyl-tRNA synthetase	J
		642392	A	C	HPF30_0612	omp17	Outer membrane protein	OMP
		661608	T	C	HPF30_0629	uvrA	Excinuclease ABC subunit A	L
		680268	A	G	HPF30_0644	feoB	Iron(II) transport protein	P
		702871	G	A	HPF30_0661		Type IIG restriction-modification enzyme	R
		710530	C	T	HPF30_0669		Uncharacterized protein	O
		731642	A	G	HPF30_0687	pcnB	Poly(A) polymerase	J
		835813	A	G	HPF30_0780	cagC	Cag pathogenicity island protein
		849539	G	A	HPF30_0792	cagT	Cag pathogenicity island protein
		952825	C	T	HPF30_0881	fliM	Flagellar motor switch protein FliM	N
		958358	C	T	HPF30_0887	pepQ	Uncharacterized protein	E
		963818	T	C	HPF30_0892		Uncharacterized protein	R
		1038337	T	C	HPF30_0966	nadE	NH(3)-dependent NAD(+) synthetase	H
		1055965	G	T	HPF30_0987		Uncharacterized protein
		1085948	A	T	HPF30_1016	waaM	Lipid A biosynthesis lauroyl acyltransferase	M
		1102743	A	C	HPF30_1034		Endonuclease MjaVIP
		1148008	G	C	HPF30_1077		Uncharacterized protein
		1148008	G	T	HPF30_1077		Uncharacterized protein
		1148021	A	G	HPF30_1077		Uncharacterized protein
		1168010	G	A	HPF30_1093	plsX	Phosphate-acyl-ACP acyltransferase	I
		1181051	G	C	HPF30_1108		Uncharacterized protein	S
		1183844	C	T	HPF30_1111	glyA	Serine hydroxymethyltransferase	E
		1207114	T	C	HPF30_1135	hcpD	Uncharacterized protein	R
		1228940	G	A	HPF30_1158		Uncharacterized protein	S
		1350441	C	T	HPF30_1273	mod-4	Putative type III restriction enzyme M protein	L
		1377437	C	T	HPF30_1295		Polysialic acid capsule expression protein	M
		1453966	C	T	HPF30_1372		Uncharacterized protein	S
		1453967	T	C	HPF30_1372		Uncharacterized protein	S
		1475748	A	T	HPF30_1390		Type IIG restriction-modification enzyme	V
		1497484	A	C	HPF30_1407	hsdR_3	Type I restriction enzyme R protein	V
		1505502	C	T	HPF30_1412	ald	Alanine dehydrogenase	E
		1536394	C	T	HPF30_1441		Uncharacterized protein	M
K-3	K28	11013	C	T	HPF30_0010	dnaG	DNA primase	L
		22127	G	A	HPF30_0020		Lipid A phosphoethanolamine transferase	R
		32518	G	A	HPF30_0030	clpX	ATP-dependent Clp protease ATP-binding subunit ClpX	O
		164925	G	A	HPF30_0175		Isoprenyl transferase	I
		215046	A	G	HPF30_0214	hopQ	Outer membrane protein	OMP
		215180	G	A	HPF30_0214	hopQ	Outer membrane protein	OMP
		244946	C	A	HPF30_0237	valS	Valyl-tRNA synthetase	J
		351095	C	T	HPF30_0338	nifS_2	NifS-like protein	E
		409859	G	A	HPF30_0390		Uncharacterized protein
		434297	C	T	HPF30_0415	truD	tRNA-uridine isomerase D	S
		456351	T	C	HPF30_0426	alpB	Outer membrane protein AlpB	OMP
		469995	C	T	HPF30_0435	ackA	Acetokinase	C
		483402	A	T	HPF30_0448	vacA	Vacuolating cytotoxin A
		510302	T	A	HPF30_0472		Uncharacterized protein	S
		511934	G	A	HPF30_0475	waaE	Bifunctional protein HldE	M
		585483	A	T	HPF30_0548	hofE	Outer membrane protein HofE	OMP
		598234	G	A	HPF30_0558	amiA	N-acetylmuramoyl-L-alanine amidase	M
		608519	G	A	HPF30_0573	rny	Ribonuclease Y	R
		660111	C	T	HPF30_0629	uvrA	Excinuclease ABC subunit A	L
		686988	C	T	HPF30_0649		Uncharacterized protein
		715630	G	A	HPF30_0673		Putative outer membrane protein	M
		851446	A	G	HPF30_0794	cagV	Cag pathogenicity island protein	U
		852882	G	T	HPF30_0795	cagW	Cag pathogenicity island protein
		853148	T	C	HPF30_0795	cagW	Cag pathogenicity island protein
		857044	T	A	HPF30_0797	cagY	Cag pathogenicity island protein
		858746	G	C	HPF30_0797	cagY	Cag pathogenicity island protein
		859165	T	G	HPF30_0797	cagY	Cag pathogenicity island protein
		864578	G	T	HPF30_0800	cag5	Cag pathogenicity island protein	U
		919133	G	A	HPF30_0851	kefB	Glutathione-regulated potassium-efflux system protein	P
		921475	G	A	HPF30_0853		Uncharacterized protein
		928782	C	T	HPF30_0858		Type I restriction enzyme R protein	V
		943022	G	A	HPF30_0869	htrA	Protease DO	O
		944885	A	G	HPF30_0871		Response regulator
		972434	G	A	HPF30_0898	infB	Translation initiation factor IF-2	J
		979364	G	A	HPF30_0907		Uncharacterized protein
		1002245	C	G	HPF30_0932	hofB	Outer membrane protein HofB	OMP
		1137539	G	A	HPF30_1068	hopN-2	Outer membrane protein HopN2	OMP
		1147634	A	G	HPF30_1077		Uncharacterized protein
		1236754	C	T	HPF30_1165		Uncharacterized protein
		1237980	G	A	HPF30_1166		Uncharacterized protein
		1250594	G	T	HPF30_1179	tlpA	Methyl-accepting chemotaxis protein	NT
		1286841	G	A	HPF30_1210		Uncharacterized protein
		1341698	G	A	HPF30_1264	clpA	ATP-dependent C1p protease	O
		1350442	G	T	HPF30_1273	mod-4	Putative type III restriction enzyme M protein	L
		1381331	C	G	HPF30_1298		Uncharacterized protein	C
		1429192	A	T	HPF30_1347		Uncharacterized protein	R
		1429606	C	T	HPF30_1347		Uncharacterized protein	R
		1459565	G	A	HPF30_1377		Uncharacterized protein	E
		1497482	C	A	HPF30_1407	hsdR_3	Type I restriction enzyme R protein	V
K-4	K29	2609	C	A	HPF30_0005	pyrF	Orotidine 5'-phosphate decarboxylase	F
		21449	G	A	HPF30_0020		Lipid A phosphoethanolamine transferase	R
		24183	G	A	HPF30_0021	hopD	Outer membrane protein HopD	OMP
		104973	G	A	HPF30_0116	trpG	Anthranilate synthase component II	EH
		171811	G	A	HPF30_0181	pnp	Polynucleotide phosphorylase	J
		202411	G	A	HPF30_0204		Uncharacterized protein
		227289	G	T	HPF30_0223	hofH	Outer membrane protein HofH	OMP
		235885	G	A	HPF30_0233	hopL	Outer membrane protein HopL	OMP
		236697	A	T	HPF30_0233	hopL	Outer membrane protein HopL	OMP
		359452	G	A	HPF30_0348		Uncharacterized protein	M
		468010	G	A	HPF30_0434	pta	Phosphotransacetylase	C
		522872	A	G	HPF30_0484	hsdS_4	Anti-codon nuclease masking agent	V
		559775	C	T	HPF30_0523	acpS	4'-phosphopantetheinyl transferase AcpS	I
		607222	A	G	HPF30_0572		Uncharacterized protein	H
		609832	G	A	HPF30_0574		Uncharacterized protein	V
		644651	C	T	HPF30_0613	dcuA	Anaerobic C4-dicarboxylate transporter	R
		651023	G	T	HPF30_0620	yhbG	Putative abc transporter, ATP-binding protein	R
		668450	A	C	HPF30_0635		Uncharacterized protein	Q
		716668	G	A	HPF30_0673		Putative outer membrane protein	M
		716942	G	T	HPF30_0673		Putative outer membrane protein	M
		734326	A	G	HPF30_0691		Uncharacterized protein
		734327	G	A	HPF30_0691		Uncharacterized protein
		734328	C	T	HPF30_0691		Uncharacterized protein
		783588	T	C	HPF30_0728		Methyl-accepting chemotaxis protein	NT
		798818	G	T	HPF30_0740		Uncharacterized protein
		893612	G	A	HPF30_0828	mraY	UDP-MurNAc-pentapeptide phosphotransferase	M
		988057	G	A	HPF30_0919	ftsH-2	ATP-dependent zinc metalloprotease FtsH	O
		1033044	C	T	HPF30_0958		Uncharacterized protein
		1065505	G	A	HPF30_0996	dppA	Periplasmic dipeptide-binding protein	E
		1075396	C	G	HPF30_1006	vacA-2-C2	Putative vacuolating cytotoxin-like protein VacA2, C terminus (Deletion of central part)	N
		1118067	G	A	HPF30_1048	deaD	ATP-dependent RNA helicase	LKJ
		1158547	C	T	HPF30_1085	htpG	High temperature protein G	O
		1186387	T	C	HPF30_1113		Uncharacterized protein	R
		1311783	T	G	HPF30_1235		Uncharacterized protein	D
		1374929	C	T	HPF30_1293		Uncharacterized protein
		1415859	G	T	HPF30_1335	ilvE	Branched-chain-amino-acid aminotransferase	EH
		1535720	C	T	HPF30_1440		ToxR-activated protein	M
		1550939	A	G	HPF30_1455	tsaA	Putative peroxidase	O
		1556083	C	A	HPF30_1461		Uncharacterized protein
K-4	K30	24258	C	T	HPF30_0021	hopD	Outer membrane protein HopD	OMP
		55522	C	A	HPF30_0050	prc	Carboxyl-terminal protease	M
		92752	A	G	HPF30_0100	secY	Protein translocase subunit SecY	U
		133213	G	T	HPF30_0145		Uncharacterized protein	E
		143281	G	A	HPF30_0154	babB	Outer membrane protein	OMP
		176035	A	G	HPF30_0185	M.HpyI	Type II modification enzyme M.HpyI	L
		189440	A	T	HPF30_0196	rpoB	DNA-directed RNA polymerase subunit beta/beta	K
		206788	C	T	HPF30_0207		Uncharacterized protein	V
		291726	A	G	HPF30_0284		Putative lipopolysaccharide biosynthesis protein	M
		297356	T	A	HPF30_0289	edd	Phosphogluconate dehydratase	EG
		393122	G	A	HPF30_0372	czcA_1	Putative cation efflux system protein	P
		398818	G	A	HPF30_0378		Uncharacterized protein	R
		408805	C	A	HPF30_0388		Uncharacterized protein
		421311	C	T	HPF30_0401		ABC-type polar amino acid transport, periplasmic component	ET
		495121	G	A	HPF30_0457	frpB-1	Iron-regulated outer membrane protein	P
		552751	A	C	HPF30_0513	proWX	Osmoprotection protein	M
		563840	C	T	HPF30_0526		Putative lipopolysaccharide biosynthesis protein	M
		579002	C	T	HPF30_0543	hofF	Outer membrane protein HofF	OMP
		582279	G	T	HPF30_0545	secA	Protein translocase subunit SecA	U
		627392	T	A	HPF30_0594	murF	D-alanyl-D-alanine-adding enzyme	M
		659784	G	A	HPF30_0629	uvrA	Excinuclease ABC subunit A	L
		661449	G	A	HPF30_0629	uvrA	Excinuclease ABC subunit A	L
		702964	C	A	HPF30_0661		Type IIG restriction-modification enzyme	R
		715609	T	C	HPF30_0673		Putative outer membrane protein	M
		812073	G	A	HPF30_0757	pepA	Leucyl aminopeptidase	E
		929009	T	G	HPF30_0858		Type I restriction enzyme R protein	V
		939863	C	A	HPF30_0867	pgsA	Phosphatidylglycerophosphate synthase	I
		943034	T	C	HPF30_0869	htrA	Protease DO	O
		1037125	G	A	HPF30_0965	ilvC	Alpha-keto-beta-hydroxylacyl reductoisomerase	EH
		1064856	C	T	HPF30_0996	dppA	Periplasmic dipeptide-binding protein	E
		1159369	C	A	HPF30_1086	hofA	Outer membrane protein HofA	OMP
		1187945	G	T	HPF30_1114	lnt	Apolipoprotein N-acyltransferase	M
		1188512	A	G	HPF30_1115	ybbA	ABC transporter, ATP-binding protein	V
		1227865	G	T	HPF30_1157		Conserved hypothetical iron-sulfur protein	C
		1236092	C	T	HPF30_1164		Uncharacterized protein
		1263848	T	C	HPF30_1191		Uncharacterized protein	G
		1410275	C	T	HPF30_1328	yhjA	Cytochrome c551 peroxidase	P
		1442393	T	C	HPF30_1359		Phosphate permease	P
		1552613	C	T	HPF30_1457	pbp2	Penicillin-binding protein 2	M
		1556083	C	T	HPF30_1461		Uncharacterized protein
		1566608	G	A	HPF30_1475	ydiE	tRNA threonylcarbamoyladenosine biosynthesis protein TsaD	O
K-4	K32	12495	G	T	HPF30_0011		Argininosuccinate synthase	J
		13193	T	C	HPF30_0012		Uncharacterized protein
		17847	G	T	HPF30_0016		Uncharacterized protein	S
		36547	T	C	HPF30_0033	res-2	Type III restriction enzyme R protein
		114365	G	T	HPF30_0124	nuoN	NDH-1 subunit N	C
		133971	C	T	HPF30_0145		Uncharacterized protein	E
		142833	C	A	HPF30_0154	babB	Outer membrane protein	OMP
		187432	C	T	HPF30_0196	rpoB	DNA-directed RNA polymerase subunit beta/beta	K
		205995	G	T	HPF30_0207		Uncharacterized protein	V
		211256	G	T	HPF30_0211	nupC	Pyrimidine nucleoside transport protein	F
		224121	C	T	HPF30_0222	cstA	Carbon starvation protein	T
		238024	C	A	HPF30_0233	hopL	Outer membrane protein HopL	OMP
		239587	C	T	HPF30_0234	hopI	Outer membrane protein HopI	OMP
		278231	C	T	HPF30_0272	hcpX	Cysteine-rich protein X	R
		348246	C	A	HPF30_0335	pheT	Phenylalanyl-tRNA synthetase beta subunit	J
		363328	G	T	HPF30_0350	metG	Methionyl-tRNA synthetase	J
		366489	C	A	HPF30_0354	capJ	Type 1 capsular polysaccharide biosynthesis protein J	M
		382768	T	C	HPF30_0364		Uncharacterized protein	O
		388334	A	T	HPF30_0369	glyS	Glycyl-tRNA synthetase beta subunit	J
		408883	C	A	HPF30_0388		Uncharacterized protein
		440768	C	A	HPF30_0419		Putative vacuolating cytotoxin (VacA) paralog	N
		455418	C	A	HPF30_0426	alpB	Outer membrane protein AlpB	OMP
		466864	T	C	HPF30_0433		Uncharacterized protein
		474194	G	A	HPF30_0441	babA	Outer membrane protein BabA	OMP
		532063	A	T	HPF30_0492	ompP1	Outer membrane protein P1	I
		565704	G	A	HPF30_0528		Uncharacterized protein
		582961	G	A	HPF30_0545	secA	Protein translocase subunit SecA	U
		590071	C	T	HPF30_0551	acnB	Aconitate hydratase 2	C
		607773	C	T	HPF30_0573	rny	Ribonuclease Y	R
		620125	C	A	HPF30_0586	trmB	tRNA(m7G46)-methyltransferase	R
		642361	C	A	HPF30_0612	omp17	Outer membrane protein	OMP
		679656	C	A	HPF30_0643		Uncharacterized protein	L
		703128	A	T	HPF30_0661		Type IIG restriction-modification enzyme	R
		724829	C	T	HPF30_0680	murA	UDP-N-acetylglucosamine enolpyruvyl transferase	M
		729645	C	A	HPF30_0685	gltX	Glutamyl-tRNA synthetase	J
		754175	C	T	HPF30_0710		Putative lipopolysaccharide biosynthesis protein	M
		754177	C	T	HPF30_0710		Putative lipopolysaccharide biosynthesis protein	M
		754334	A	T	HPF30_0710		Putative lipopolysaccharide biosynthesis protein	M
		754583	A	C	HPF30_0710		Putative lipopolysaccharide biosynthesis protein	M
		754591	C	T	HPF30_0710		Putative lipopolysaccharide biosynthesis protein	M
		754592	A	G	HPF30_0710		Putative lipopolysaccharide biosynthesis protein	M
		770429	A	C	HPF30_0717		Putative vacuolating cytotoxin (VacA)-like protein
		770430	T	A	HPF30_0717		Putative vacuolating cytotoxin (VacA)-like protein
		770431	T	C	HPF30_0717		Putative vacuolating cytotoxin (VacA)-like protein
		771468	C	A	HPF30_0717		Putative vacuolating cytotoxin (VacA)-like protein
		771661	C	T	HPF30_0717		Putative vacuolating cytotoxin (VacA)-like protein
		783744	C	T	HPF30_0728		Methyl-accepting chemotaxis protein	NT
		822918	C	T	HPF30_0768	fabB	3-oxoacyl-[acyl-carrier-protein] synthase 2	IQ
		830775	C	T	HPF30_0777	murI	Glutamate racemase	M
		882210	G	T	HPF30_0818		Putative outer membrane protein	M
		886302	T	C	HPF30_0821	dnaN	DNA polymerase III subunit beta	L
		902050	G	T	HPF30_0835	hofC	Outer membrane protein HofC	OMP
		972195	G	T	HPF30_0898	infB	Translation initiation factor IF-2	J
		979134	C	T	HPF30_0907		Uncharacterized protein
		985791	C	A	HPF30_0916	horD	Outer membrane protein HorD	OMP
		1001357	T	C	HPF30_0931	msbA	Multidrug resistance protein	V
		1132921	C	T	HPF30_1064		Uncharacterized protein	O
		1136750	C	A	HPF30_1067		Putative sulfate permease	P
		1148563	T	C	HPF30_1078		Uncharacterized protein
		1150021	T	C	HPF30_1080	cdsA	Phosphatidate cytidylyltransferase	I
		1178114	G	A	HPF30_1104		Conserved hypothetical secreted protein	I
		1201025	G	A	HPF30_1128		Collagenase	O
		1207459	A	G	HPF30_1135	hcpD	Uncharacterized protein	R
		1222521	C	A	HPF30_1153	mutY	A/G-specific adenine glycosylase	L
		1295354	C	A	HPF30_1218		Methyl-accepting chemotaxis transducer	NT
		1335940	G	A	HPF30_1257	comB10	ComB10 competence protein	U
		1348151	C	A	HPF30_1271	gltA	Citrate synthase	C
		1350627	T	G	HPF30_1273	mod-4	Putative type III restriction enzyme M protein	L
		1350821	C	A	HPF30_1274	res_1	Putative type III restriction enzyme	S
		1351466	G	A	HPF30_1274	res_1	Putative type III restriction enzyme	S
		1355120	G	A	HPF30_1276	rbn	Putative ribonuclease N	S
		1383679	G	A	HPF30_1300	purU	Formyltetrahydrofolate hydrolase	F
		1411210	A	G	HPF30_1329		Putative secreted motility protein	O
		1419776	C	A	HPF30_1337	polA	DNA polymerase	L
		1484630	A	G	HPF30_1395	recG	DNA recombinase	LK
		1506966	C	A	HPF30_1413		Uncharacterized protein	S
		1569944	G	T	HPF30_1480		Uncharacterized protein	S
K-4	K33	5684	G	A	HPF30_0007	hopZ	Outer membrane protein	OMP
		9026	C	T	HPF30_0008	groL	Protein Cpn60	O
		17070	G	A	HPF30_0016		Uncharacterized protein	S
		40930	C	T	HPF30_0035		Putative transcriptional regulator	TK
		64191	T	C	HPF30_0059	tonB	Siderophore-mediated iron transport protein	M
		91426	G	A	HPF30_0098	rpsE	30S ribosomal protein S5	J
		96564	G	T	HPF30_0107	rpoA	Transcriptase subunit alpha	K
		97081	C	T	HPF30_0108	rplQ	50S ribosomal protein L17	J
		142416	T	G	HPF30_0154	babB	Outer membrane protein	OMP
		142447	A	G	HPF30_0154	babB	Outer membrane protein	OMP
		142834	G	A	HPF30_0154	babB	Outer membrane protein	OMP
		190675	G	A	HPF30_0196	rpoB	DNA-directed RNA polymerase subunit beta/beta	K
		192712	C	T	HPF30_0196	rpoB	DNA-directed RNA polymerase subunit beta/beta	K
		249874	C	T	HPF30_0245		Uncharacterized protein	S
		275725	C	T	HPF30_0271	ggt	Gamma-glutamyltranspeptidase	E
		276774	T	C	HPF30_0271	ggt	Gamma-glutamyltranspeptidase	E
		359734	A	T	HPF30_0348		Uncharacterized protein	M
		408994	C	A	HPF30_0388		Uncharacterized protein
		412202	C	T	HPF30_0393		Uncharacterized protein
		426425	G	T	HPF30_0406	homB	Outer membrane protein HomB	OMP
		455675	G	T	HPF30_0426	alpB	Outer membrane protein AlpB	OMP
		474087	T	C	HPF30_0441	babA	Outer membrane protein BabA	OMP
		474197	C	T	HPF30_0441	babA	Outer membrane protein BabA	OMP
		487863	G	T	HPF30_0451		Uncharacterized protein
		499187	A	G	HPF30_0459		Uncharacterized protein
		533257	G	A	HPF30_0492	ompP1	Outer membrane protein P1	I
		544100	G	A	HPF30_0503		RNA binding protein	R
		554732	G	A	HPF30_0516	motA	Flagellar motor protein MotA	N
		569055	G	A	HPF30_0534	hpaA	Flagellar sheath adhesin HpaA
		642360	T	A	HPF30_0612	omp17	Outer membrane protein	OMP
		720173	G	A	HPF30_0676	serB	Phosphoserine phosphatase	E
		754667	C	T	HPF30_0710		Putative lipopolysaccharide biosynthesis protein	M
		754749	T	A	HPF30_0710		Putative lipopolysaccharide biosynthesis protein	M
		767659	T	C	HPF30_0717		Putative vacuolating cytotoxin (VacA)-like protein
		771373	C	T	HPF30_0717		Putative vacuolating cytotoxin (VacA)-like protein
		779253	C	A	HPF30_0723		Uncharacterized protein
		781282	C	T	HPF30_0725	flaA	Flagellin A	N
		782538	C	T	HPF30_0726	spaB	Putative secretion/efflux ABC transporter, ATP-binding protein, split, N-terminus part	V
		826640	T	C	HPF30_0772		Uncharacterized protein
		872828	G	A	HPF30_0810	rplI	50S ribosomal protein L9	J
		915669	G	T	HPF30_0847	modB	Molybdenum ABC transporter ModB	P
		922771	C	T	HPF30_0854		Uncharacterized protein
		985562	A	T	HPF30_0916	horD	Outer membrane protein HorD	OMP
		985564	C	G	HPF30_0916	horD	Outer membrane protein HorD	OMP
		985565	C	A	HPF30_0916	horD	Outer membrane protein HorD	OMP
		1011704	G	A	HPF30_0939	ftsK	Cell division protein	D
		1034317	G	A	HPF30_0961		Putative Holliday junction resolvase	L
		1111926	G	A	HPF30_1043	hopF	Outer membrane protein HopF	OMP
		1117929	G	A	HPF30_1048	deaD	ATP-dependent RNA helicase	LKJ
		1131727	C	T	HPF30_1063		UPF0323 lipoprotein HPF30_1063
		1190105	G	A	HPF30_1116	neuB	Sialic acid synthase	M
		1198744	G	A	HPF30_1126	prfB	Peptide chain release factor 2	J
		1207528	C	T	HPF30_1135	hcpD	Uncharacterized protein	R
		1248836	C	T	HPF30_1179	tlpA	Methyl-accepting chemotaxis protein	NT
		1249019	T	C	HPF30_1179	tlpA	Methyl-accepting chemotaxis protein	NT
		1249255	G	A	HPF30_1179	tlpA	Methyl-accepting chemotaxis protein	NT
		1254470	T	C	HPF30_1183	mcpB	Methyl-accepting chemotaxis protein	NT
		1315123	C	T	HPF30_1241		Uncharacterized protein
		1340699	G	A	HPF30_1264	clpA	ATP-dependent C1p protease	O
		1384863	G	A	HPF30_1301	sppA	Protease IV	OU
		1435180	G	A	HPF30_1353		Uncharacterized protein	S
		1435193	T	A	HPF30_1353		Uncharacterized protein	S
		1442429	C	T	HPF30_1359		Phosphate permease	P
		1453891	G	A	HPF30_1372		Uncharacterized protein	S
		1485846	T	C	HPF30_1397		Uncharacterized protein
		1535648	G	T	HPF30_1440		ToxR-activated protein	M
		1547184	C	A	HPF30_1451	flgC	Flagellar basal body rod protein FlgC	N
		1561869	C	A	HPF30_1469		ABC transporter, permease protein	P
K-5	K23	215367	G	C	HPF30_0214	hopQ	Outer membrane protein	OMP
		239168	C	T	HPF30_0234	hopI	Outer membrane protein HopI	OMP
		412201	G	T	HPF30_0393		Uncharacterized protein
		456042	C	T	HPF30_0426	alpB	Outer membrane protein AlpB	OMP
		456247	G	C	HPF30_0426	alpB	Outer membrane protein AlpB	OMP
		456351	T	C	HPF30_0426	alpB	Outer membrane protein AlpB	OMP
		560505	C	T	HPF30_0524	fecA_2	Iron dicitrate transport protein	P
		569112	C	T	HPF30_0534	hpaA	Flagellar sheath adhesin HpaA
		608363	G	A	HPF30_0573	rny	Ribonuclease Y	R
		784187	G	T	HPF30_0728		Methyl-accepting chemotaxis protein	NT
		833564	C	T	HPF30_0779	cagA	Cag pathogenicity island protein
		833567	T	G	HPF30_0779	cagA	Cag pathogenicity island protein
		835605	A	G	HPF30_0780	cagC	Cag pathogenicity island protein
		1009738	C	T	HPF30_0938		Uncharacterized protein	L
		1028992	G	A	HPF30_0951	sfhB	Pseudouridine synthase	J
		1254569	G	A	HPF30_1183	mcpB	Methyl-accepting chemotaxis protein	NT
		1426003	G	A	HPF30_1345	flgA	Flagellar basal body P-ring biosynthesis protein FlgA	NO
		1436947	G	A	HPF30_1355		Uncharacterized protein	V
		1544546	A	G	HPF30_1449	ftsI	Cell division protein	M
K-5	K24	81519	C	T	HPF30_0078		Uncharacterized protein
		283206	C	T	HPF30_0276	purB	Adenylosuccinate lyase	F
		456248	T	C	HPF30_0426	alpB	Outer membrane protein AlpB	OMP
		524194	A	C	HPF30_0485	hsdR_2	Type I restriction enzyme R protein	V
		679108	G	T	HPF30_0643		Uncharacterized protein	L
		776740	T	C	HPF30_0721	hefA	Outer membrane protein HefA	MU
		903577	G	A	HPF30_0836		Catalase-related peroxidase	P
		1124584	A	G	HPF30_1056	hemA	Glutamyl-tRNA reductase	H
		1132635	G	A	HPF30_1064		Uncharacterized protein	O
		1137533	C	T	HPF30_1068	hopN-2	Outer membrane protein HopN2	OMP
		1162936	C	A	HPF30_1089		Uncharacterized protein
		1488060	G	A	HPF30_1399	comH	Periplasmic competence protein
K-5	K25	142835	G	A	HPF30_0154	babB	Outer membrane protein	OMP
		238298	A	G	HPF30_0233	hopL	Outer membrane protein HopL	OMP
		249305	T	C	HPF30_0244		Uncharacterized protein	S
		306245	G	A	HPF30_0297	pcm	Protein-beta-aspartate methyltransferase	O
		360631	G	A	HPF30_0349	cfa	Cyclopropane fatty acid synthase	M
		364316	G	A	HPF30_0351		Uncharacterized protein
		456350	C	T	HPF30_0426	alpB	Outer membrane protein AlpB	OMP
		457940	G	A	HPF30_0427	alpA	Outer membrane protein AlpA	OMP
		475218	A	G	HPF30_0441	babA	Outer membrane protein BabA	OMP
		475219	A	C	HPF30_0441	babA	Outer membrane protein BabA	OMP
		475220	G	C	HPF30_0441	babA	Outer membrane protein BabA	OMP
		543069	C	T	HPF30_0502	atpB	F-ATPase subunit 6	C
		567939	A	G	HPF30_0532	mogA	Molybdenum cofactor biosynthesis protein	H
		567939	A	T	HPF30_0532	mogA	Molybdenum cofactor biosynthesis protein	H
		569487	G	A	HPF30_0534	hpaA	Flagellar sheath adhesin HpaA
		717572	C	T	HPF30_0673		Putative outer membrane protein	M
		752002	T	A	HPF30_0706	ppa	Pyrophosphate phospho-hydrolase	C
		811619	T	C	HPF30_0756		Uncharacterized protein	S
		835596	A	G	HPF30_0780	cagC	Cag pathogenicity island protein
		835617	A	G	HPF30_0780	cagC	Cag pathogenicity island protein
		1111783	G	A	HPF30_1043	hopF	Outer membrane protein HopF	OMP
		1124584	A	G	HPF30_1056	hemA	Glutamyl-tRNA reductase	H
		1165517	G	A	HPF30_1089		Uncharacterized protein
		1208864	T	C	HPF30_1136	rfaJ-1	Putative lipopolysaccharide biosynthesis protein	M
		1554712	C	T	HPF30_1459	engB	Probable GTP-binding protein EngB	R
